# Supplementary material for: Diverse CO2-Induced Responses in Physiology and Gene Expression among Eukaryotic Phytoplankton
Source: Front Microbiol. 2017 Dec 19;8:2547. doi: 10.3389/fmicb.2017.02547 (PMC5742204; doi:10.3389/fmicb.2017.02547)
Supplement: Supplementary file 1 [file Table1.xlsx]

## Sheet: culture conditions
Supplementary Table 1: Summary of culture conditions and carbonate chemistry for each of six eukaryotic phytoplankton species. Species abbreviations, MMETSP database ID, phylum, and strain are listed for each species name. Culture conditions include media type, temperature and full carbonate chemistry as calculated by CO2SYS *assuming TA = 2160.1 µmol/kg SW based on Vinyard Sound Salinity~Alkalin…
Strain Information					Culture Conditions		Treatment	Mean Carbonate Chemistry*
Abbreviation	MMETSP ID	Phylum	Species	Strain	Media (Vinyard Sound Seawater; S=32)	Temp (ºC)	Gas pCO2 (ppm)	pH (NBS)	DIC (µmol/kg)	pCO2_aq (µatm)	bicarbonate (mmol/kgSW)	carbonate (mmol/kgSW)	CO2 (mmol/kgSW)
Amo	MMETSP0093	Dinophyta	Alexandrium monilatum	CCMP3105	L1	24	400	8.10778	1907	464.415	1735.68	157.601	13.6961
	MMETSP0097				L1	24	800	7.94	1980.5	726.537	1845.2	113.856	21.4264
Caf	MMETSP0088	Bacillariophyta	Chaetoceros affinis	CCMP159	L1	18	400	8.24833	1876	306.065	1690.47	174.866	10.6313
	MMETSP0092				L1	18	800	8.065	1960.5	502.49	1819.65	123.41	17.4542
Cpo	MMETSP0143	Haptophyta	Chrysochromulina polylepis	CCMP1757	L1	15	400	8.13611	1947.3	408.09	1801.63	130.172	15.4893
	MMETSP0147				L1	15	800	7.84778	2051.9	856.609	1946.97	72.4231	32.5131
Goc	MMETSP1363	Haptophyta	Gephyrocapsa oceanica	RCC1303	L1/25, L/10 (nitrate), L/15 (phosphate)	18	400	8.4345	1801.5	182.693	1549.11	246.006	6.34591
	MMETSP1364				L1/25, L/10 (nitrate), L/15 (phosphate)	18	800	8.01444	2011.2	582.52	1877.66	113.351	20.234
Hak	MMETSP0292	Raphidophyta	Heterosigma akashiwo	CCMP2393	L1	18	400	8.2875	1855.4	274.33	1658.19	187.715	9.52894
	MMETSP0296				L1	18	800	7.85167	2038.8	870.369	1928.55	80.0316	30.2326
Pmi	MMETSP0053	Dinophyta	Prorocentrum minimum	CCMP1329	L1	18	400	8.40639	1787.5	195.025	1550.03	230.724	6.77426
	MMETSP0057				L1	18	800	7.916	2017	739.391	1899.92	91.4321	25.683
