# Supplementary material for: Diverse CO2-Induced Responses in Physiology and Gene Expression among Eukaryotic Phytoplankton
Source: Front Microbiol. 2017 Dec 19;8:2547. doi: 10.3389/fmicb.2017.02547 (PMC5742204; doi:10.3389/fmicb.2017.02547)
Supplement: Supplementary file 2 [file Table2.xlsx]

## Sheet: Biophysical
Supplemental Table 2.1: Genes and accession numbers for homologs used to construct custom HMM models for Biophysical CCM. Genes used to construct custom HMMs are listed with the organism name and strain as well as the GenBank accession information, annotation, and literature citation.
Gene	Organism	GenBank Acession Number	Notes	Source
Carbonic Anhydrase Alpha (CA_A)	Emiliania huxleyi (CCMP1516)	XP_005784997.1	CA2_alpha_EHUX	Lohbeck et al. 2014
	Emiliania huxleyi (CCMP1516)	XP_005764209.1	CA1_alpha
	Thalassiosira pseudonana (CCMP1335)	XP_002289452.1	CA1_alpha_TPS	Tachibana et al. 2011
	Thalassiosira pseudonana (CCMP1335)	XP_002289595.1	CA2_alpha_TPS	Tachibana et al. 2011
	Thalassiosira pseudonana (CCMP1335)	XP_002289316.1	CA11_alpha_TPS	Tachibana et al. 2011
	Phaeodactylum tricornutum (CCAP 1055/1)	XP_002179907.1	CA1_PTRI	Kroth et al. 2008
	Phaeodactylum tricornutum (CCAP 1055/1)	XP_002178308.1	CA2_PTRI	Kroth et al. 2008
	Phaeodactylum tricornutum (CCAP 1055/1)	XP_002183900.1	CA3_PTRI	Kroth et al. 2008
	Phaeodactylum tricornutum (CCAP 1055/1)	XP_002178310.1	CA7_PTRI	Kroth et al. 2008
	Zea mays	AQL05019.1	CA7_ZMA
	Corchorus olitorius	OMO73707.1
Carbonic Anhydrase Delta(CA_D)	Thalassiosira pseudonana (CCMP1335)	XP_002289134.1	CA7_delta_TPS	Tachibana et al. 2011
	Thalassiosira pseudonana (CCMP1335)	XP_002287620.1	CA4_delta_TPS	Tachibana et al. 2011
	Thalassiosira pseudonana (CCMP1335)	XP_002297009.1	CA5_delta_TPS	Tachibana et al. 2011
	Thalassiosira pseudonana (CCMP1335)	BAO52718.1	CA6_delta_TPS	Tachibana et al. 2011
	Fragilariopsis cylindrus (CCMP1102)	OEU09193.1
	Emiliania huxleyi (CCMP1516)	XP_005772538.1
	Emiliania huxleyi (CCMP1516)	ABG37687.1	CA_delta
	Lingulodinium polyedrum	ABS87870.1	CA2_delta
Carbonic Anhydrase Beta (CA_B)	Phaeodactylum tricornutum (CCAP 1055/1)	XP_002179805.1	CA5_beta	Kroth et al. 2008
	Phaeodactylum tricornutum (CCAP 1055/1)	XP_002176594.1	CA4_beta	Kroth et al. 2008
	Zea mays	ONM39907.1	CA4_beta
	Mycobacterium bovis (AF2122/97)	SIT99918.1
	Trichosporon asahii (var.asahii CBS 2479)	XP_014177286.1
Bestrophin	Thalassiosira pseudonana (CCMP1335)	224000585	bestrophin1	Hennon et al. 2015
	Thalassiosira pseudonana (CCMP1335)	223999673	bestrophin2	Hennon et al. 2015
	Pseudomonas psychrotolerans	WP_077172616.1	bestrophin
	Homo sapiens	NP_004174.1	bestrophin1	Milenkovic et al. 2008
	Homo sapiens	AAR99655.1	bestrophin2	Milenkovic et al. 2008
	Xenopus tropicalis	NP_988974.1	bestrophin2	Milenkovic et al. 2008
	Acinetobacter celticus	WP_068888990.1	bestrophin
SLC4	Thalassiosira pseudonana (CCMP1335)	XP_002291948.1	SLC4_1_TPS	Nakajima et al. 2013
	Phaeodactylum tricornutum (CCAP 1055/1)	XP_002179925.1	SLC4_1_PTRI	Kroth et al. 2008
	Emiliania huxleyi (CCMP1516)	XP_005780883.1	Bicarbonate_transporter_SLC4family	Lohbeck et al. 2014
	Thalassiosira pseudonana (CCMP1335)	XP_002286696.1	SLC4_2_TPS	Kroth et al. 2008
	Phaeodactylum tricornutum (CCAP 1055/1)	XP_002177487.1	SLC4_2_PTRI	Kroth et al. 2008
	Phaeodactylum tricornutum (CCAP 1055/1)	XP_002179594.1	SLC4_3_PTRI	Kroth et al. 2008
	Homo sapien	NM_003040.3	SLC4_2, translation	Romero et al. 2013
	Homo sapien	NM_000342	SLC4_1, translation	Romero et al. 2013

## Sheet: C4
Supplemental Table 2.2: Genes and accession numbers for homologs used to construct custom HMM models for C4 CCM. Genes used to construct custom HMMs are listed with the organism name and strain as well as the GenBank accession information, annotation, and literature citation.
Gene	Organism	GenBank Acession Number	Notes	Source
Pyruvate Kinase (PK)	Thalassiosira pseudonana (CCMP1335)	XP_002289405.1	PK_TPS	Kroth et al. 2008
	Phaeodactylum tricornutum (CCAP 1055/1)	XP_002182818.1	PK1_PTRI	Kroth et al. 2008
	Phaeodactylum tricornutum (CCAP 1055/1)	XP_002183637.1	PK2_PTRI	Kroth et al. 2008
	Phaeodactylum tricornutum (CCAP 1055/1)	XP_002183769.1	PK3_PTRI	Kroth et al. 2008
	Phaeodactylum tricornutum (CCAP 1055/1)	XP_002180140.1	PK4a_PTRI	Kroth et al. 2008
	Phaeodactylum tricornutum (CCAP 1055/1)	XP_002180143.1	PK4b_PTRI	Kroth et al. 2008
	Phaeodactylum tricornutum (CCAP 1055/1)	XP_002183584.1	PK5_PTRI	Kroth et al. 2008
	Phaeodactylum tricornutum (CCAP 1055/1)	XP_002184341.1	PK6_PTRI	Kroth et al. 2008
	Solanum tuberosum	S53332	potatoPKCYT1	Oliver et al. 2008
	Magnetospirillum gryphiswaldense (MSR-1)	CAM77898.1		Kroth et al. 2008
	Achlya bisexualis	AAU81896.1		Kroth et al. 2008
	Achlya bisexualis	AAU81895.1		Kroth et al. 2008
phosphoenolpyruvate carboxylase (PEPC)	Phaeodactylum tricornutum (CCAP 1055/1)	XP_002182829.1	PEPC1_PTRI	Kroth et al. 2008
	Phaeodactylum tricornutum (CCAP 1055/1)	XP_002181027.1	PEPC2_PTRI	Kroth et al. 2008
	Thalassiosira pseudonana (CCMP1335)	XP_002289012.1	PEPC1_TPS	Kroth et al. 2008
	Thalassiosira pseudonana (CCMP1335)	XP_002290059.1	PEPC2_TPS	Kroth et al. 2008
	Chlamydomonas reinhardtii	Q6R2V6.1		Kroth et al. 2008
	Micromonas pusilla (CCMP1545)	XP_003055786.1		Chi et al. 2014
	Ostreococcus lucimarinus (CCE9901)	XP_001420862.1		Chi et al. 2014
	Guillardia theta1 (CCMP2712)	EKX31868.1		Chi et al. 2014
phosphoenolpyruvate carboxykinase (PEPCK)	Phaeodactylum tricornutum (CCAP 1055/1)	XP_002183984.1		Kroth et al. 2008
	Thalassiosira pseudonana (CCMP1335)	18203370		Kroth et al. 2008
	Guillardia theta (CCMP2712)	EKX34557.1		Chi et al. 2014
	Chlamydomonas reinhardtii	XP_001694964.1		Chi et al. 2014
	Rattus norvegicus	AAC98698.1
malate dehydrogenase (MDH)	Phaeodactylum tricornutum (CCAP 1055/1)	XP_002185521.1		Kroth et al. 2008
	Isochrysis galbana	AAW79319.1		Kroth et al. 2008
	Thalassiosira pseudonana (CCMP1335)	XP_002286116.1	MDH1	Hennon et al. 2015
	Thalassiosira pseudonana (CCMP1335)	XP_002289391.1	MDH2	Hennon et al. 2015
	Thalassiosira pseudonana (CCMP1335)	XP_002296311.1	MDH3	Hennon et al. 2015
	Ostreococcus lucimarinus 2 (CCE9901)	XP_001418129.1		Chi et al. 2014
	Guillardia theta (CCMP2712)	EKX43420.1		Chi et al. 2014
oxoglutarate/malate transporter (OMT)	Thalassiosira pseudonana (CCMP1335)	XP_002286119.1	OMT1_TPS	Kroth et al. 2008
	Thalassiosira pseudonana (CCMP1335)	XP_002292890.1	OMT2	Kroth et al. 2008
	Phaeodactylum tricornutum (CCAP 1055/1)	XP_002177318.1	OMT1_PTRI	Kroth et al. 2008
	Phaeodactylum tricornutum (CCAP 1055/1)	XP_002185141.1	OMT2_PTRI	Kroth et al. 2008
	Zea mays	AFW56593.1
	Caenorhabditis elegans	CAA53720.1
pyruvate carboxylase (PYC)	Phaeodactylum tricornutum (CCAP 1055/1)	XP_002184364.1	PYC1_PTRI	Kroth et al. 2008
	Emiliania huxleyi (CCMP1516)	BAH22705.1		Tsuji et al. 2012
	Saccharomyces cerevisiae	CAA96765.1	PYC1	Branson et al.2002
	Homo sapiens	AAA82937.1		Jitrapakdee et al. 2009
	Phaeodactylum tricornutum (CCAP 1055/1)	XP_002183906.1	PYC2_PTRI	Kroth et al. 2008
	Thalassiosira pseudonana (CCMP1335)	XP_002296897.1	PYC_TPS	Kroth et al. 2008
	Caenorhabditis elegans	CAB02872.1	PYC1	Kroth et al. 2008
pyruvate orthophosphate dikinase (PPDK)	Thalassiosira pseudonana (CCMP1335)	XP_002290738.1		Kroth et al. 2008
	Phaeodactylum tricornutum (CCAP 1055/1)	XP_002182372.1		Kroth et al. 2008
	Eleocharis vivipara	BAA21653.1		Kroth et al. 2008
	Rhizobium leguminosarum bv. viciae 3841	CAK06583.1
	Zea mays	NP_001105738.2
	Erythrobacter litoralis	AOL23586.1
NAD malic enzyme (decarboxylating) (ME)	Phaeodactylum tricornutum (CCAP 1055/1)	XP_002177890.1		Kroth et al. 2008
	Thalassiosira pseudonana (CCMP1335)	XP_002290550.1	MAO1	Kroth et al. 2008
	Dictyostelium discoideum (AX4)	XP_645111.1		Kroth et al. 2008
	Bartonella tribocorum (CIP105476)	CAK01689.1
	Arabidopsis thaliana	AEE81903.1	ME1
	Arabidopsis thaliana	AEC06242.1	ME2

## Sheet: Photorespiration
Supplemental Table 2.3: Genes and accession numbers for homologs used to construct custom HMM models for Photorespiration. Genes used to construct custom HMMs are listed with the organism name and strain as well as the GenBank accession information, annotation, and literature citation.
Gene	Organism	GenBank Acession Number	Notes	Source
serine hydroxymethyltransferase (SHMT or SLA_LP)	Thalassiosira pseudonana (CCMP1335)	XP_002295557.1		Kroth et al. 2008
	Thalassiosira pseudonana (CCMP1335)	XP_002289669.1		Kroth et al. 2008
	Thalassiosira pseudonana (CCMP1335)	XP_002293993.1		Kroth et al. 2008
	Phaeodactylum tricornutum (CCAP 1055/1)	XP_002186147.1		Kroth et al. 2008
	Phaeodactylum tricornutum (CCAP 1055/1)	XP_002177340.1		Kroth et al. 2008
	Phaeodactylum tricornutum (CCAP 1055/1)	XP_002176680.1		Kroth et al. 2008
	Leishmania major strain Friedlin	CAJ03206.1		Kroth et al. 2008
	Solanum tuberosum	P50433.1		Kroth et al. 2008
	Arabidopsis thaliana	NP_193129.1		Kroth et al. 2008
	Thalassiosira pseudonana (CCMP1335)	XP_002290741.1		Kernebeck et al. 2001
glycolate oxidase=glycolate dehydrogenase (GOX1)	Thalassiosira pseudonana (CCMP1335)	XP_002289412.1	GOX_TPS	Kroth et al. 2008
(Perixisomal)	Phaeodactylum tricornutum (CCAP 1055/1)	XP_002183215.1	GOX_PTRI	Kroth et al. 2008
	Cyanidioschyzon merolae (strain 10D)	XP_005538305.1		source
	Homo sapien	Q9UJM8.1		Schmitz et al. 2017
	Oryza sativa subsp. japonica (Rice)	Q10CE4.1		Schmitz et al. 2017
glycine decarboxylase (GDCT)	Thalassiosira pseudonana (CCMP1335)	XP_002292225.1		Kroth et al. 2008
	Phaeodactylum tricornutum (CCAP 1055/1)	XP_002180958.1		Kroth et al. 2008
	Fragilariopsis cylindrus CCMP1102	OEU06768.1
	Nannochloropsis gaditana	EWM26666.1
	Zea mays	AAL33597.1
	Arabidopsis thaliana	NP_172650.1
	Emiliania huxleyi (CCMP1516)	XP_005760444.1
2-phosphoglycolate phosphatase (PGP)	Phaeodactylum tricornutum (CCAP 1055/1)	XP_002182293.1		Kroth et al. 2008
	Thalassiosira pseudonana (CCMP1335)	XP_002297210.1		Kroth et al. 2008
	Emiliania huxleyi (CCMP1516)	EOD14003.1
	Arabidopsis thaliana	NP_001119316.1
Isocitrate lyase (ICL)	Thalassiosira pseudonana (CCMP1335)	XP_002295742.1		Kroth et al. 2008
	Phaeodactylum tricornutum (CCAP 1055/1)	XP_002182169.1		Kroth et al. 2008
	Dendrobium crumenatum	Q9SE26.1		Kroth et al. 2008
	Hyphomicrobium methylovorum	BAA23678.1		http://enzyme.expasy.org/EC/4.1.3.1
glyoxylate carboligase (GCL)	Thalassiosira pseudonana (CCMP1335)	XP_002291519.1		Kroth et al. 2008
	Phaeodactylum tricornutum (CCAP 1055/1)	XP_002181443.1		Kroth et al. 2008
	Amycolatopsis azurea (DSM43854)	OOC01793.1
	Gulosibacter (sp.10)	SJM69470.1
	Leucobacter (sp.7(1))	SJN08827.1
	Vibrio (sp.JB196)	SJN20588.1
	Burkholderia (sp.KK1)	WP_077156852.1
hydroxypyruvate reductase (HR)	Thalassiosira pseudonana (CCMP1335)	XP_002287495.1		Hennon et al. 2015
	Phaeodactylum tricornutum (CCAP 1055/1)	XP_002182520.1		Kroth et al. 2008
	Pseudoalteromonas (sp.JB197)	SJN46695.1
	Arabidopsis thaliana	Q9CA9 0.1
serine-pyruvate aminotransferase and/or alanine glyoxylate transaminase (SPT)	Thalassiosira pseudonana (CCMP1335)	223999211		Kroth et al. 2008
	Phaeodactylum tricornutum (CCAP 1055/1)	XP_002184315.1		Kroth et al. 2008
	Micromonas pusilla (CCMP1545)	XP_003064521.1	Protein Cluster 2702015	Source
	Caenorhabditis elegans	NP_495885.1
	Bacillus andreraoultii	WP_033827098.1
	Emiliania huxleyi (CCMP1516)	XP_005782102.1
	Arabidopsis thaliana	NP_178969.1
	Zea mays	ONM02788.1
tartronate semialdehyde reductase (TSR)	Thalassiosira pseudonana (CCMP1335)	XP_002289475.1		Kroth et al. 2008
	Phaeodactylum tricornutum (CCAP 1055/1)	XP_002179180.1		Kroth et al. 2008
	Salmonella enterica (subsp. Enterica serovar Dublin)	ELX81395.1
	Escherichia coli (APEC O2-211)	AKK40661.1
Malate Synthase (MS)	Phaeodactylum tricornutum (CCAP 1055/1)	XP_002180227.1		Kroth et al. 2008
	Chlamydomonas reinhardtii	AAP75564.1		Kroth et al. 2008
	Thalassiosira pseudonana (CCMP1335)	XP_002291513.1		Kroth et al. 2008
	Arabidopsis thaliana	NP_001190219.1
	Zea mays	ONM16505.1
glycolate oxidase=glycolate dehydrogenase (GOX2)	Thalassiosira pseudonana (CCMP1335)	XP_002288279.1	GOX2_TPS	Kroth et al. 2008
(Mitochondrial)	Phaeodactylum tricornutum (CCAP 1055/1)	XP_002178591.1	GOX2_PTRI	Kroth et al. 2008
	Arabidopsis thaliana	NP_188059.1		Hackenberg et al. 2011
	Zea mays	ONM52017.1		soure
	Micromonas pusilla (CCMP1545)	XP_003060687.1		source
	Homo Sapien	AAF63219.1		source
Alanmine Aminotransfirase (ALAT_GGAT)	Thalassiosira pseudonana (CCMP1335)	XP_002289904.1		Davis et al. 2016
	Fragilariopsis cylindrus (CCMP1102)	OEU21541.1
	Homo sapiens	NP_005300.1
	Zea mays	AAC62456.1
	Trypanosoma grayi	XP_009315638.1
Glycerate Kinase (GK)	Thalassiosira pseudonana (CCMP1335)	XP_002288791.1
	Fragilariopsis cylindrus (CCMP1102)	OEU14163.1
	Nitrospira bacterium (SG8 3)	KPK23911.1
	Arabidopsis thaliana	BAH57057.1
