# Supplementary material for: Diverse CO2-Induced Responses in Physiology and Gene Expression among Eukaryotic Phytoplankton
Source: Front Microbiol. 2017 Dec 19;8:2547. doi: 10.3389/fmicb.2017.02547 (PMC5742204; doi:10.3389/fmicb.2017.02547)
Supplement: Supplementary file 3 [file Table3.XLSX]

## Sheet: ALL_summary
	Supplementary Table 3. Summary of genes expressed in four phyla of phytoplankton. μ is the average number of copies. 𝝈 is the standard deviation. % is the percent of species within the group that has at least once copy of the gene. S is the number of species. T is the number of transcriptomes. * Indicates the group contains a genome.
		Bacillariophyta* (S=33)(T=117)			Haptophyta* (S=13)(T=45)			Raphidophyceae (S=5)(T=18)			Dinophyceae (S=26)(T=80)
	Genes	μ	𝝈	%	μ	𝝈	%	μ	𝝈	%	μ	𝝈	%
	Biophysical
	SLC4	4.93939	3.79744	100	8.61538	4.30632	100	3.2	0.4	100	9.15385	9.48559	92.3077
	Bestrophin	24.6667	7.42096	100	32	12.1275	100	10.2	5.1923	100	77.8077	40.1315	100
	Carbonic Anhydrase α	8.0303	10.3791	100	2.30769	3.56013	46.1538	7.8	2.03961	100	20.8846	11.7123	100
	Carbonic Anhydrase β	0.727273	0.930061	45.4545	4.23077	4.66004	69.2308	11.8	5.67098	100	14.4615	10.8742	88.4615
	Carbonic Anhydrase 𝛿	4.36364	5.01403	87.8788	2.15385	1.91537	84.6154	0.2	0.4	20	4.26923	3.94732	69.2308
	C4
	Pyruvate Kinase (PK)	8.33333	3.55619	100	5.76923	3.40031	100	2.8	1.16619	100	26.1538	26.6598	100
	Phosphoenolpyruvate Carboxylase (PEPC)	2.69697	1.93038	93.9394	1.07692	0.729756	84.6154	0.2	0.4	20	2.53846	5.25672	69.2308
	Phosphoenolpyruvate Carboxykinase (PEPCK)	1.42	0.92	96.96	1.76923	1.36741	100	8.2	3.70945	100	8.76923	5.81317	100
	Malate Dehydrogenase (MDH)	3.66667	2.42045	100	3.61538	1.21139	100	3	0.632456	100	21.7308	9.53761	100
	Oxoglutarate/Malate Transporter (OMT)	48.5758	11.0619	100	61.2308	28.7727	100	59.6	5.88558	100	70.9615	23.5413	100
	NAD Malic Enzyme (decarboxylating) (ME)	2.21	2.34	100	2.92308	1.63902	100	3.4	1.74356	100	5.38462	6.04519	100
	Pyruvate orthophosphate dikinase (PPDK)	3.12121	2.19859	96.9697	0.307692	0.821314	15.3846	0.6	0.8	40	11.6923	13.0348	84.6154
	Pyruvate Carboxylase (PYC)	12.4242	6.49489	100	13.3846	3.05182	100	13.8	3.42929	100	26.4615	16.0102	100
	Photorespiration
	2-Phosphoglycolate Phosphatase (PGP)	4.72727	1.44123	100	7	3.8	100	9.4	3.00666	100	11.85	5.43	100
	Mitochondrial Pathway
	Glycolate Oxidase=Glycolate Dehydrogenase (GOX2)	4.09	2.95	100	2.31	1.32	92.3077	4	1.78	100	12.35	7.1	100
	Serine-pyruvate aminotransferase and/or alanine glyoxylate transaminase (SPT)	3.09091	2.16534	100	5	2.68901	100	1.6	0.489898	100	4.61538	1.73376	100
	Alanine Aminotransfirase (ALAT_GGAT)	13.1818	3.55438	100	12.0769	3.70989	100	14	2.60768	100	17.5385	7.64214	100
	Glycine decarboxylase (GDCT)	2.60606	3.87642	96.9697	3.07692	1.6853	100	1.6	0.489898	100	7.57692	3.58601	100
	Serine Hydroxymethyl tansferase (SHMT or SLA_LP)	4.63636	1.61091	100	5.46154	1.54996	100	4.2	0.4	100	15.5	9.5404	100
	Hydroxypyruvate Reductase (HR)	9.42424	4.19979	100	7.38462	3.6907	100	6	1.09545	100	18.7308	8.30921	100
	Glycerate Kinase (GK)	1.21	1.14	87.87	0.153846	0.360801	15.3846	0.4	0.489898	40	0.346154	0.616585	26.9231
	Peroxisomal Pathway
	Glycolate oxidase=Glycolate dehydrogenase (GOX1)	4.27	2.87	100	1.77	1.19	92.31	4.4	1.35	100	14.19	7	100
	Malate Synthase (MS)	1.27	1.18	81.81	0.769231	0.57564	69.2308	1	0.894427	60	3.34615	2.58609	100
	Isocitrate lyase (ICL)	3.21212	1.40901	96.9697	4	1.92154	100	4.8	1.93907	100	16.4231	10.341	100
	Tartronate Semialdehyde Pathway
	Glyoxylate Carboligase (GCL)	3.06061	3.30234	100	2.92308	1.89986	100	1.4	1.0198	80	8.23077	6.28373	100
	Tartronate Semialdehyde Reductase (TSR)	5.69697	2.74673	100	7.69231	2.83887	100	6.4	0.489898	100	9.46154	5.22001	100

## Sheet: Bacillariophyta_SUMMARY
Supplemental Table 3.1 Bacillariophyta: Columns contain species names and strain IDs, rows indicate the gene name for each HMM model, numbers indicate the total number of contigs that hit to the HMM model
	Chaetoceros-affinis-CCMP159	Chaetoceros-curvisetus	Chaetoceros-debilis-MM31A_1	Chaetoceros-neogracile-CCMP1317	Amphiprora-sp	Amphora-coffeaeformis-CCMP127	Asterionellopsis-glacialis-CCMP134	Nitzschia-punctata-CCMP561	Fragilariopsis-kerguelensis-L26_C5	Fragilariopsis-kerguelensis-L2_C3	Phae^^	Thalassionema-nitzschioides-L26_B	Pseudo_nitzschia-australis-10249_10_AB	Pseudo_nitzschia-fradulenta-WWA7	Corethron-pennatum-L29A3	Ditylum-brightwellii-GSO103	Ditylum-brightwellii-GSO104	Ditylum-brightwellii-GSO105	Extubocellulus-spinifer-CCMP396	Proboscia-alata-PI_D3	Skeletonema-dohrnii-SkelB	Skeletonema-marinoi-SkelA	Skeletonema-menzelii-CCMP793	Thalassiosira-antarctica-CCMP982	Thalassiosira-gravida-GMp14c1	Thalassiosira-miniscula-CCMP1093	Thalassiosira-oceanica-CCMP1005	Thalassiosira-rotula-CCMP3096	Thalassiosira-rotula-GSO102	Thalassiosira-weissflogii-CCMP1010	Thalassiosira-weissflogii-CCMP1336	Thalassiothrix-antarctica-L6_D1	Thalassiosira pseudonana (1335)^^	Mean	SD	Percentage
Biophysical
SLC4	3	2	4	2	3	7	2	7	19	6	9	3	3	9	15	3	3	3	11	3	3	2	5	5	4	5	4	4	4	2	2	3	3	4.93939	3.79744	100
Bestrophin	17	10	22	26	13	29	22	22	32	24	19	34	15	21	29	26	39	34	39	22	26	21	21	27	18	33	24	37	32	21	18	28	13	24.6667	7.42096	100
Carbonic Anhydrase α	4	2	4	4	3	6	6	11	13	10	5	6	5	13	41	12	15	13	50	5	1	3	3	2	2	3	1	1	1	4	3	9	4	8.0303	10.3791	100
Carbonic Anhydrase β	0	0	0	1	0	2	1	2	0	0	2	2	0	3	2	0	0	0	0	1	0	0	1	1	0	3	0	0	0	1	1	1	0	0.727273	0.930061	45.4545
Carbonic Anhydrase 𝛿	0	0	0	1	1	3	8	1	27	15	0	2	2	2	6	5	6	3	1	5	6	3	1	3	5	6	4	8	5	5	3	2	5	4.36364	5.01403	87.8788
Complete Pathway	✔	✔	✔	✔	✔	✔	✔	✔	✔	✔	✔	✔	✔	✔	✔	✔	✔	✔	✔	✔	✔	✔	✔	✔	✔	✔	✔	✔	✔	✔	✔	✔	✔			100
C4
Pyruvate Kinase (PK)	6	9	7	9	5	7	13	8	9	6	14	6	6	15	11	7	6	7	19	5	6	6	8	8	7	17	6	10	8	5	5	4	10	8.33333	3.55619	100
Phosphoenolpyruvate Carboxylase (PEPC)	2	5	1	2	2	0	2	3	11	5	2	2	2	3	0	2	3	2	3	1	2	2	2	5	2	4	2	2	2	4	5	2	2	2.69697	1.93038	93.9394
Phosphoenolpyruvate Carboxykinase (PEPCK)	1	1	1	2	3	3	1	3	2	1	1	1	1	4	1	1	1	1	2	1	1	1	1	1	1	4	1	1	1	1	1	0	1	1.42	0.92	96.96
Malate Dehydrogenase (MDH)	5	3	3	4	2	3	8	3	3	3	1	3	2	15	2	4	4	5	4	3	2	3	2	3	5	6	3	3	3	3	4	1	3	3.66667	2.42045	100
Oxoglutarate/Malate Transporter (OMT)	35	38	46	41	37	39	51	54	67	45	54	39	36	53	83	37	54	52	81	49	49	42	43	56	46	55	39	51	48	47	47	40	49	48.5758	11.0619	100
NAD Malic Enzyme (decarboxylating) (ME)	1	5	1	3	3	4	3	1	1	1	2	1	1	1	3	1	1	1	4	2	1	1	2	2	1	14	1	3	2	2	2	1	1	2.21	2.34	100
Pyruvate orthophosphate dikinase (PPDK)	3	6	1	1	3	4	6	4	3	4	1	1	2	8	3	2	2	1	4	2	5	3	5	3	3	11	0	3	2	2	1	2	2	3.12121	2.19859	96.9697
Pyruvate Carboxylase (PYC)	10	19	9	23	9	7	18	8	17	10	10	10	8	16	10	12	12	14	23	8	15	10	10	10	5	40	10	11	11	11	9	6	9	12.4242	6.49489	100
Complete Pathway	✔	✔	✔	✔	✔	X	✔	✔	✔	✔	✔	✔	✔	✔	X	✔	✔	✔	✔	✔	✔	✔	✔	✔	✔	✔	X	✔	✔	✔	✔	X	✔			87.8788
Photorespiration
2-Phosphoglycolate Phosphatase (PGP)	5	4	6	7	6	3	4	4	4	3	6	5	2	6	7	3	5	4	3	7	4	2	4	6	4	8	5	5	4	5	4	6	5	4.72727	1.44123	100
Mitochondrial Pathway
Glycolate Oxidase=Glycolate Dehydrogenase (GOX2)	2	11	2	2	2	2	8	5	9	9	3	2	3	6	3	2	4	3	6	3	4	1	3	4	2	13	6	3	2	2	3	2	3	4.09	2.95	100
Serine-pyruvate aminotransferase and/or alanine glyoxylate transaminase (SPT)	1	7	3	4	5	3	3	6	1	1	2	3	1	2	2	1	3	1	8	4	3	2	1	3	3	11	3	3	3	2	2	2	3	3.09091	2.16534	100
Alanine Aminotransfirase (ALAT_GGAT)	10	11	11	16	9	10	17	12	10	9	12	11	9	15	19	9	17	11	21	13	15	11	10	13	12	22	12	18	11	12	12	11	12	13.1818	3.55438	100
Glycine decarboxylase (GDCT)	2	7	1	3	2	1	4	2	1	1	2	2	1	6	3	3	3	2	2	2	2	1	1	1	1	23	0	1	1	1	1	1	2	2.60606	3.87642	96.9697
Serine Hydroxymethyl tansferase (SHMT or SLA_LP)	4	4	4	6	3	4	6	6	4	4	4	4	3	10	4	4	6	4	7	5	4	2	3	4	4	9	5	4	4	4	6	4	4	4.63636	1.61091	100
Hydroxypyruvate Reductase (HR)	4	13	9	10	7	12	8	7	11	8	10	9	5	13	11	9	8	9	26	19	6	8	6	11	7	21	7	9	9	8	6	6	8	9.42424	4.19979	100
Glycerate Kinase (GK)	2	1	2	1	2	1	0	1	1	1	1	1	0	0	1	1	1	1	7	1	1	1	1	0	1	2	1	1	1	2	1	1	1	1.21	1.14	87.87
Complete Pathway	✔	✔	✔	✔	✔	✔	X	✔	✔	✔	✔	✔	X	X	✔	✔	✔	✔	✔	✔	✔	✔	✔	X	✔	✔	X	✔	✔	✔	✔	✔	✔			84.8485
Peroxisomal Pathway
Glycolate oxidase=Glycolate dehydrogenase (GOX1)	1	11	2	3	2	1	10	2	8	7	4	6	3	9	3	2	3	2	4	3	5	4	4	4	3	13	3	3	3	2	3	2	3	4.27	2.87	100
Malate Synthase (MS)	1	1	0	2	1	2	4	2	0	0	1	2	0	1	1	2	3	1	1	0	1	1	1	1	1	6	1	1	1	1	1	0	1	1.27	1.18	81.81
Isocitrate lyase (ICL)	4	2	4	3	2	4	5	3	6	3	2	2	2	7	4	4	3	3	6	0	3	2	3	4	1	4	3	2	2	3	3	4	3	3.21212	1.40901	96.9697
Complete Pathway	✔	✔	X	✔	✔	✔	✔	✔	X	X	✔	✔	X	✔	✔	✔	✔	✔	✔	X	✔	✔	✔	✔	✔	✔	✔	✔	✔	✔	✔	X	✔			81.8182
Tartrone Semialdehyde Pathway
Glyoxylate Carboligase (GCL)	1	7	2	3	6	1	4	3	3	4	2	2	1	5	1	2	3	2	2	2	1	1	1	2	2	20	2	2	3	3	3	2	3	3.06061	3.30234	100
Tartronate Semialdehyde Reductase (TSR)	2	4	3	7	7	6	9	6	6	3	6	4	4	6	6	8	9	7	13	4	4	3	2	4	5	14	7	6	5	4	2	8	4	5.69697	2.74673	100
Complete Pathway	✔	✔	✔	✔	✔	✔	✔	✔	✔	✔	✔	✔	✔	✔	✔	✔	✔	✔	✔	✔	✔	✔	✔	✔	✔	✔	✔	✔	✔	✔	✔	✔	✔			100
Number of Transcriptomes	4	4	2	4	4	3	4	4	4	4	Genome	2	4	4	2	2	3	2	4	2	2	2	2	4	3	4	4	2	4	22	4	2	Genome		Total Transcriptomes	117
					^^= Genome				Centric	Pennate	chaetoceros
					✔=At least 1 complete pathway
					X= Incomplete Pathway

## Sheet: Haptophyta_SUMMARY
Supplemental Table 3.2 Haptophyta: Columns contain species names and strain IDs, rows indicate the gene name for each HMM model, numbers indicate the total number of contigs that hit to the HMM model
	Chrysochromulina-polylepis-CCMP1757	Isochrysis-galbana-CCMP1323	Isochrysis-sp-CCMP1244	Isochrysis-sp-CCMP1324	Pavlova-sp-CCMP459	Pleurochrysis-carterae-CCMP645	Gephyrocapsa-oceanica-RCC1303	Prymnesium-parvum-Texoma1	Emiliania-huxleyi-374	Emiliania-huxleyi-379	Emiliania-huxleyi-CCMP370	Emiliania-huxleyi-PLYM219	Emiliania huxleyi ^^	Mean	SD	Percentage
Biophysical
SLC4	5	14	8	5	4	4	6	18	9	9	6	9	15	8.61538	4.30632	100
Bestrophin	48	36	35	19	22	16	39	34	14	22	38	33	54	32	12.1275	100
Carbonic Anhydrase α	0	2	0	0	0	13	2	0	0	0	5	4	4	2.30769	3.56013	46.1538
Carbonic Anhydrase β	2	7	5	4	9	17	0	5	0	5	0	0	1	4.23077	4.66004	69.2308
Carbonic Anhydrase 𝛿	4	2	1	2	0	0	2	6	1	1	1	2	6	2.15385	1.91537	84.6154
Complete Pathway	✔	✔	✔	✔	✔	✔	✔	✔	✔	✔	✔	✔	✔			100
C4
Pyruvate Kinase (PK)	9	6	3	4	2	11	4	6	3	3	5	5	14	5.76923	3.40031	100
Phosphoenolpyruvate Carboxylase (PEPC)	1	1	1	0	0	1	1	2	1	1	1	1	3	1.07692	0.729756	84.6154
Phosphoenolpyruvate Carboxykinase (PEPCK)	1	2	1	1	2	3	1	6	1	1	1	1	2	1.76923	1.36741	100
Malate Dehydrogenase (MDH)	2	4	4	3	6	2	4	4	3	3	6	3	3	3.61538	1.21139	100
Oxoglutarate/Malate Transporter (OMT)	47	81	63	32	29	52	74	54	24	39	85	84	132	61.2308	28.7727	100
NAD Malic Enzyme (decarboxylating) (ME)	3	8	3	3	2	2	3	1	4	2	2	2	3	2.92308	1.63902	100
Pyruvate orthophosphate dikinase (PPDK)	0	0	0	0	1	3	0	0	0	0	0	0	0	0.307692	0.821314	15.3846
Pyruvate Carboxylase (PYC)	10	19	14	9	12	12	17	15	12	10	16	17	11	13.3846	3.05182	100
Complete Pathway	X	X	X	X	X	✔	X	X	X	X	X	X	X			7.69231
Photorespiration
2-Phosphoglycolate Phosphatase (PGP)	11	11	7	5	3	3	9	4	4	3	8	7	16	7	3.8	100
Mitochrondial Pathway
Glycolate Oxidase=Glycolate Dehydrogenase (GOX2)	1	5	2	2	2	2	3	5	2	2	2	2	0	2.31	1.32	92.3077
Serine-pyruvate aminotransferase and/or alanine glyoxylate transaminase (SPT)	3	8	4	11	5	3	4	7	1	2	5	4	8	5	2.68901	100
Alanine Aminotransfirase (ALAT_GGAT)	8	19	14	8	7	10	14	15	7	11	16	13	15	12.0769	3.70989	100
Glycine decarboxylase (GDCT)	1	4	5	1	1	1	4	6	2	3	4	3	5	3.07692	1.6853	100
Serine Hydroxymethyl tansferase (SHMT or SLA_LP)	4	9	4	7	5	5	4	5	4	5	6	5	8	5.46154	1.54996	100
Hydroxypyruvate Reductase (HR)	9	8	6	4	3	9	10	7	4	5	7	6	18	7.38462	3.6907	100
Glycerate Kinase (GK)	0	0	0	0	0	1	0	1	0	0	0	0	0	0.153846	0.360801	15.3846
Complete Pathway	X	X	X	X	X	✔	X	✔	X	X	X	X	X			15.3846
Peroxisomal Pathway
Glycolate oxidase=Glycolate dehydrogenase (GOX1)	1	4	1	1	3	1	2	4	2	2	1	1	0	1.77	1.19	92.31
Malate Synthase (MS)	0	2	1	1	1	0	0	1	1	1	1	1	0	0.769231	0.57564	69.2308
Isocitrate lyase (ICL)	3	4	4	2	2	3	4	8	3	2	8	4	5	4	1.92154	100
Complete Pathway	X	✔	✔	✔	✔	X	X	✔	✔	✔	✔	✔	X			69.2308
Tartrone Semialdehyde Pathway
Glyoxylate Carboligase (GCL)	2	2	4	1	4	1	4	1	1	3	3	4	8	2.92308	1.89986	100
Tartronate Semialdehyde Reductase (TSR)	7	11	9	3	6	8	7	10	4	6	6	9	14	7.69231	2.83887	100
Complete Pathway	✔	✔	✔	✔	✔	✔	✔	✔	✔	✔	✔	✔	✔			100
Number of Transcriptomes	4	3	2	4	3	3	4	6	4	4	4	4	Genome		Total Transcriptomes	45
				^^= Genome				Non- Calcifying
				✔=At least 1 complete pathway				Calcifiers
				X= Incomplete Pathway

## Sheet: Raphidophyta_SUMMARY
Supplemental Table 3.3 Raphidophyta: Columns contain species names and strain IDs, rows indicate the gene name for each HMM model, numbers indicate the total number of contigs that hit to the HMM model
	Chattonella-subsalsa-CCMP2191	Heterosigma-akashiwo-CCMP2393	Heterosigma-akashiwo-CCMP3107	Heterosigma-akashiwo-CCMP452	Heterosigma-akashiwo-NB	Mean	SD	Percentage
Biophysical
SLC4	3	3	3	3	4	3.2	0.4	100
Bestrophin	20	6	7	7	11	10.2	5.1923	100
Carbonic Anhydrase α	5	10	6	10	8	7.8	2.03961	100
Carbonic Anhydrase β	8	10	10	8	23	11.8	5.67098	100
Carbonic Anhydrase 𝛿	1	0	0	0	0	0.2	0.4	20
CA_zeta	0	0	0	0	0	0		0
Complete Pathway	✔	✔	✔	✔	✔			100
C4
Pyruvate Kinase (PK)	2	3	2	2	5	2.8	1.16619	100
Phosphoenolpyruvate Carboxylase (PEPC)	0	0	0	0	1	0.2	0.4	20
Phosphoenolpyruvate Carboxykinase (PEPCK)	7	13	5	9	4	8.2	3.70945	100
Malate Dehydrogenase (MDH)	4	3	2	3	3	3	0.632456	100
Oxoglutarate/Malate Transporter (OMT)	61	62	48	63	64	59.6	5.88558	100
NAD Malic Enzyme (decarboxylating) (ME)	1	4	2	4	6	3.4	1.74356	100
Pyruvate orthophosphate dikinase (PPDK)	0	0	1	0	2	0.6	0.8	40
Pyruvate Carboxylase (PYC)	14	17	11	9	18	13.8	3.42929	100
Complete Pathway	X	X	X	X	✔			20
Photorespiration
2-Phosphoglycolate Phosphatase (PGP)	14	9	5	8	11	9.4	3.00666	100
Mitochondrial Pathway
Glycolate Oxidase=Glycolate Dehydrogenase (GOX2)	6	4	2	2	6	4	1.78	100
Serine-pyruvate aminotransferase and/or alanine glyoxylate transaminase (SPT)	2	2	1	1	2	1.6	0.489898	100
Alanine Aminotransfirase (ALAT_GGAT)	16	13	11	12	18	14	2.60768	100
Glycine decarboxylase (GDCT)	2	1	1	2	2	1.6	0.489898	100
Serine Hydroxymethyl tansferase (SHMT or SLA_LP)	4	4	4	4	5	4.2	0.4	100
Hydroxypyruvate Reductase (HR)	8	6	5	6	5	6	1.09545	100
Glycerate Kinase (GK)	1	1	0	0	0	0.4	0.489898	40
Complete Pathway	✔	✔	X	X	X			40
Peroxisomal Pathway
Glycolate oxidase=Glycolate dehydrogenase (GOX1)	6	4	3	3	6	4.4	1.35	100
Malate Synthase (MS)	2	0	2	1	0	1	0.894427	60
Isocitrate lyase (ICL)	3	4	6	3	8	4.8	1.93907	100
Complete Pathway	✔	X	✔	✔	X			60
Tartrone Semialdehydeal Pathway
Glyoxylate Carboligase (GCL)	0	1	2	1	3	1.4	1.0198	80
Tartronate Semialdehyde Reductase (TSR)	7	6	6	6	7	6.4	0.489898	100
Complete Pathway	X	✔	✔	✔	✔			80
Number of Transcriptomes	4	4	3	4	3		Total Transcriptomes	18
		^^= Genome
		✔=At least 1 complete pathway
		X= Incomplete Pathway

## Sheet: Dinophyta_SUMMARY
Supplemental Table 3.4 Dinophyta: Columns contain species names and strain IDs, rows indicate the gene name for each HMM model, numbers indicate the total number of contigs that hit to the HMM model
	Alexandrium-monilatum-CCMP3105	Alexandrium-temarense-CCMP1771	Amphidinium-carterae-CCMP1314	Azadinium-spinosum-3D9	Ceratium-fusus-PA161109	Crypthecodinium-cohnii-Seligo	Glenodinium-foliaceum-CCAP1116_3	Karenia-brevis-CCMP2229	Karenia-brevis-SP1	Karenia-brevis-SP3	Karenia-brevis-Wilson	Karlodinium-micrum-CCMP2283	Kryptoperidinium-foliaceum-CCMP1326	Lingulodinium-polyedra-CCMP1738	Oxyrrhis-marina-LB1974	Oxyrrhis-marina	Peridinium-aciculiferum-PAER_2	Prorocentrum-minimum-CCMP1329	Prorocentrum-minimum-CCMP2233	Scrippsiella-hangoei-SHTV5	Scrippsiella-hangoei_like-SHHI_4	Scrippsiella-trochoidea-CCMP3099	Symbiodinium-sp-C1	Symbiodinium-sp-C15	Symbiodinium-sp-CCMP2430	Symbiodinium-sp-Mp	Mean	SD	Percentage
Biophysical
SLC4	4	12	22	6	5	0	2	13	19	16	35	3	30	3	0	1	2	2	2	3	2	13	2	5	16	20	9.15385	9.48559	92.3077
Bestrophin	89	85	95	62	87	44	71	133	139	90	128	79	160	66	54	59	27	49	51	63	59	182	32	20	50	49	77.8077	40.1315	100
Carbonic Anhydrase α	19	23	13	19	24	14	39	20	19	20	19	20	60	24	17	17	25	7	6	30	33	38	7	14	9	7	20.8846	11.7123	100
Carbonic Anhydrase β	8	8	8	7	20	8	18	7	6	6	5	0	39	10	9	15	18	0	0	23	28	29	23	21	21	39	14.4615	10.8742	88.4615
Carbonic Anhydrase 𝛿	6	8	7	2	0	0	1	9	7	9	7	6	1	4	0	0	0	5	7	0	0	7	1	0	12	12	4.26923	3.94732	69.2308
Complete Pathway	✔	✔	✔	✔	✔	✔	✔	✔	✔	✔	✔	✔	✔	✔	✔	✔	✔	✔	✔	✔	✔	✔	✔	✔	✔	✔			100
C4
Pyruvate Kinase (PK)	64	50	9	11	28	16	63	7	7	9	8	10	128	35	3	8	21	26	24	21	35	50	13	14	12	8	26.1538	26.6598	100
Phosphoenolpyruvate Carboxylase (PEPC)	1	4	0	1	1	0	3	1	1	3	1	1	4	0	0	0	0	1	1	0	0	27	2	2	9	3	2.53846	5.25672	69.2308
Phosphoenolpyruvate Carboxykinase (PEPCK)	8	12	5	3	2	13	11	6	13	10	12	13	23	20	2	7	1	15	16	2	7	12	3	3	6	3	8.76923	5.81317	100
Malate Dehydrogenase (MDH)	26	36	8	20	18	27	33	23	29	25	25	27	51	22	11	12	14	26	24	16	27	21	11	11	9	13	21.7308	9.53761	100
Oxoglutarate/Malate Transporter (OMT)	88	143	44	69	59	64	84	69	73	62	94	63	125	64	38	51	69	64	59	87	93	75	67	45	47	49	70.9615	23.5413	100
NAD Malic Enzyme (decarboxylating) (ME)	3	8	4	2	3	2	17	3	3	2	5	2	31	7	2	3	3	1	2	7	8	7	5	4	3	3	5.38462	6.04519	100
Pyruvate orthophosphate dikinase (PPDK)	11	27	7	9	3	0	36	1	2	0	1	1	33	3	0	0	9	8	9	12	31	12	7	9	49	24	11.6923	13.0348	84.6154
Pyruvate Carboxylase (PYC)	22	61	15	14	13	16	31	22	65	32	47	29	57	34	13	15	8	17	24	17	20	49	16	8	19	24	26.4615	16.0102	100
Complete Pathway	✔	✔	X	✔	✔	X	✔	✔	✔	X	✔	✔	✔	X	X	X	X	✔	✔	X	X	✔	✔	✔	✔	✔			65.3846
Photorespiration
2-Phosphoglycolate Phosphatase (PGP)	12	18	6	7	11	9	16	12	11	8	9	7	20	15	3	3	17	6	8	20	23	21	12	7	11	11	11.85	5.43	100
Mitochondrial Pathway
Glycolate Oxidase=Glycolate Dehydrogenase (GOX2)	9	16	7	9	11	7	13	22	25	24	31	11	15	7	5	6	8	12	14	11	12	24	6	5	8	6	12.35	7.1	100
Serine-pyruvate aminotransferase and/or alanine glyoxylate transaminase (SPT)	5	10	5	6	2	2	3	4	5	5	6	3	6	6	3	3	5	3	3	5	6	5	5	7	4	3	4.61538	1.73376	100
Alanine Aminotransfirase (ALAT_GGAT)	17	34	10	15	20	18	24	15	24	20	33	11	37	12	9	11	10	15	14	13	14	26	15	9	14	16	17.5385	7.64214	100
Glycine decarboxylase (GDCT)	10	16	5	9	8	14	8	6	7	4	6	11	12	6	5	7	5	8	5	6	8	16	5	3	3	4	7.57692	3.58601	100
Serine Hydroxymethyl tansferase (SHMT or SLA_LP)	22	32	9	13	8	22	20	10	15	13	14	12	40	9	2	5	7	21	27	11	22	35	12	5	8	9	15.5	9.5404	100
Hydroxypyruvate Reductase (HR)	30	37	12	15	23	9	16	20	23	18	21	15	28	30	8	10	10	21	16	15	19	40	15	10	13	13	18.7308	8.30921	100
Glycerate Kinase (GK)	1	1	2	0	0	1	2	0	0	0	0	0	1	1	0	0	0	0	0	0	0	0	0	0	0	0	0.346154	0.616585	26.9231
Complete Pathway	✔	✔	✔	X	X	✔	✔	X	X	X	X	X	✔	✔	X	X	X	X	X	X	X	X	X	X	X	X			26.9231
Peroxisomal Pathway
Glycolate oxidase=Glycolate dehydrogenase (GOX1)	13	17	8	11	11	7	15	23	26	26	32	15	16	7	8	9	9	12	14	14	14	28	8	2	11	7	14.19	7	100
Malate Synthase (MS)	2	2	1	1	2	11	6	2	6	3	6	2	9	6	1	4	3	1	1	3	2	5	1	4	1	2	3.34615	2.58609	100
Isocitrate lyase (ICL)	48	19	12	6	8	31	17	6	18	17	19	7	25	19	6	7	7	15	23	27	37	16	9	8	11	9	16.4231	10.341	100
Complete Pathway	✔	✔	✔	✔	✔	✔	✔	✔	✔	✔	✔	✔	✔	✔	✔	✔	✔	✔	✔	✔	✔	✔	✔	✔	✔	✔			100
Tartrone Semialdehyde Pathway
Glyoxylate Carboligase (GCL)	21	28	3	7	6	2	7	6	6	7	6	12	9	20	5	6	3	4	5	4	8	18	6	3	7	5	8.23077	6.28373	100
Tartronate Semialdehyde Reductase (TSR)	20	25	6	13	7	6	14	4	4	4	6	13	18	15	5	7	8	7	7	7	11	9	10	8	6	6	9.46154	5.22001	100
Complete Pathway	✔	✔	✔	✔	✔	✔	✔	✔	✔	✔	✔	✔	✔	✔	✔	✔	✔	✔	✔	✔	✔	✔	✔	✔	✔	✔			100
Number of Transcriptomes	4	4	4	3	2	4	2	4	2	2	4	3	2	4	3	4	2	4	3	3	3	3	2	2	3	4		Total Transcriptomes	80
				^^= Genome
				✔=At least 1 complete pathway
				X= Incomplete Pathway
