# Supplementary material for: Diverse CO2-Induced Responses in Physiology and Gene Expression among Eukaryotic Phytoplankton
Source: Front Microbiol. 2017 Dec 19;8:2547. doi: 10.3389/fmicb.2017.02547 (PMC5742204; doi:10.3389/fmicb.2017.02547)
Supplement: Supplementary file 4 [file Table4.csv]

Supplementary Table 4: Carbon Concentrating Mechanism and Photorespiration Gene Annotations from the MMETSP Database. Annotations based on custom HMM searches across all consensus assemblies in the MMETSP database. Hits to genes from biophysical (BP), C4 (CF) and photorespiration (PR) pathways are listed with the species name, phyla and associated peptide (CAMPEP) and nucleotide (CAMNT) ID for ea…
Group	Species	Gene_type	Annotation	Evalue	CAMPEPid	contig	CAMNT
Bacillariophyta	Amphiprora-sp	BP	CA_alpha	4.40E-80	CAMPEP_0186482088	408_1	CAMNT_0029292559
Bacillariophyta	Amphiprora-sp	BP	CA_alpha	8.30E-61	CAMPEP_0186514372	67554_1	CAMNT_0029329549
Bacillariophyta	Amphiprora-sp	BP	CA_alpha	1.10E-18	CAMPEP_0186515070	67907_1	CAMNT_0029330253
Bacillariophyta	Amphiprora-sp	BP	CA_delta	3.80E-145	CAMPEP_0186484698	1974_1	CAMNT_0029295309
Bacillariophyta	Amphiprora-sp	BP	Bestrophin	1.60E-78	CAMPEP_0186507374	27750_1	CAMNT_0029320995
Bacillariophyta	Amphiprora-sp	BP	Bestrophin	1.50E-72	CAMPEP_0186485162	2272_1	CAMNT_0029295813
Bacillariophyta	Amphiprora-sp	BP	Bestrophin	7.30E-30	CAMPEP_0186500886	14648_1	CAMNT_0029313413
Bacillariophyta	Amphiprora-sp	BP	Bestrophin	1.60E-27	CAMPEP_0186483342	1119_1	CAMNT_0029293881
Bacillariophyta	Amphiprora-sp	BP	Bestrophin	9.20E-24	CAMPEP_0186516356	68558_1	CAMNT_0029331557
Bacillariophyta	Amphiprora-sp	BP	Bestrophin	1.10E-23	CAMPEP_0186517456	69114_1	CAMNT_0029332673
Bacillariophyta	Amphiprora-sp	BP	Bestrophin	2.10E-22	CAMPEP_0186504638	19540_1	CAMNT_0029317747
Bacillariophyta	Amphiprora-sp	BP	Bestrophin	5.00E-21	CAMPEP_0186489096	5127_1	CAMNT_0029300247
Bacillariophyta	Amphiprora-sp	BP	Bestrophin	7.50E-14	CAMPEP_0186491322	6528_1	CAMNT_0029302649
Bacillariophyta	Amphiprora-sp	BP	Bestrophin	4.30E-13	CAMPEP_0186490604	6039_1	CAMNT_0029301883
Bacillariophyta	Amphiprora-sp	BP	Bestrophin	7.10E-09	CAMPEP_0186491794	6872_1	CAMNT_0029303161
Bacillariophyta	Amphiprora-sp	BP	Bestrophin	5.70E-08	CAMPEP_0186489322	5257_1	CAMNT_0029300481
Bacillariophyta	Amphiprora-sp	BP	Bestrophin	2.80E-06	CAMPEP_0186514856	67797_1	CAMNT_0029330035
Bacillariophyta	Amphiprora-sp	BP	SLC4	3.30E-156	CAMPEP_0186485232	2328_1	CAMNT_0029295889
Bacillariophyta	Amphiprora-sp	BP	SLC4	6.60E-142	CAMPEP_0186502668	16881_1	CAMNT_0029315475
Bacillariophyta	Amphiprora-sp	BP	SLC4	2.20E-141	CAMPEP_0186494466	8926_1	CAMNT_0029306243
Bacillariophyta	Amphiprora-sp	CF	PK	2.80E-227	CAMPEP_0186487472	3848_1	CAMNT_0029298375
Bacillariophyta	Amphiprora-sp	CF	PK	7.80E-226	CAMPEP_0186493800	8434_1	CAMNT_0029305481
Bacillariophyta	Amphiprora-sp	CF	PK	1.40E-213	CAMPEP_0186508564	31718_1	CAMNT_0029322415
Bacillariophyta	Amphiprora-sp	CF	PK	2.10E-183	CAMPEP_0186481490	66_1	CAMNT_0029291911
Bacillariophyta	Amphiprora-sp	CF	PK	6.10E-180	CAMPEP_0186487208	3660_1	CAMNT_0029298069
Bacillariophyta	Amphiprora-sp	CF	PEPC	0	CAMPEP_0186501966	15959_1	CAMNT_0029314651
Bacillariophyta	Amphiprora-sp	CF	PEPC	0	CAMPEP_0186485250	2343_1	CAMNT_0029295907
Bacillariophyta	Amphiprora-sp	CF	PEPCK	3.00E-254	CAMPEP_0186513094	60461_1	CAMNT_0029328005
Bacillariophyta	Amphiprora-sp	CF	PEPCK	3.30E-247	CAMPEP_0186499132	12321_1	CAMNT_0029311307
Bacillariophyta	Amphiprora-sp	CF	PEPCK	7.30E-132	CAMPEP_0186508252	30398_1	CAMNT_0029322041
Bacillariophyta	Amphiprora-sp	CF	PK	2.80E-227	CAMPEP_0186487472	3848_1	CAMNT_0029298375
Bacillariophyta	Amphiprora-sp	CF	PK	7.80E-226	CAMPEP_0186493800	8434_1	CAMNT_0029305481
Bacillariophyta	Amphiprora-sp	CF	PK	1.40E-213	CAMPEP_0186508564	31718_1	CAMNT_0029322415
Bacillariophyta	Amphiprora-sp	CF	PK	2.10E-183	CAMPEP_0186481490	66_1	CAMNT_0029291911
Bacillariophyta	Amphiprora-sp	CF	PK	6.10E-180	CAMPEP_0186487208	3660_1	CAMNT_0029298069
Bacillariophyta	Amphiprora-sp	CF	MDH	6.10E-107	CAMPEP_0186508800	32844_1	CAMNT_0029322743
Bacillariophyta	Amphiprora-sp	CF	MDH	2.60E-16	CAMPEP_0186515888	68316_1	CAMNT_0029331071
Bacillariophyta	Amphiprora-sp	CF	OMT	5.70E-123	CAMPEP_0186493078	8033_1	CAMNT_0029304727
Bacillariophyta	Amphiprora-sp	CF	OMT	6.20E-100	CAMPEP_0186494510	8951_1	CAMNT_0029306287
Bacillariophyta	Amphiprora-sp	CF	OMT	1.10E-47	CAMPEP_0186499988	13393_1	CAMNT_0029312335
Bacillariophyta	Amphiprora-sp	CF	OMT	1.30E-40	CAMPEP_0186500236	13759_1	CAMNT_0029312619
Bacillariophyta	Amphiprora-sp	CF	OMT	3.80E-33	CAMPEP_0186488858	4993_1	CAMNT_0029299995
Bacillariophyta	Amphiprora-sp	CF	OMT	3.20E-30	CAMPEP_0186496112	10187_1	CAMNT_0029308033
Bacillariophyta	Amphiprora-sp	CF	OMT	8.30E-29	CAMPEP_0186483586	1291_1	CAMNT_0029294129
Bacillariophyta	Amphiprora-sp	CF	OMT	4.20E-25	CAMPEP_0186500276	13829_1	CAMNT_0029312671
Bacillariophyta	Amphiprora-sp	CF	OMT	8.90E-24	CAMPEP_0186491786	6871_1	CAMNT_0029303153
Bacillariophyta	Amphiprora-sp	CF	OMT	6.90E-23	CAMPEP_0186514372	67554_1	CAMNT_0029329549
Bacillariophyta	Amphiprora-sp	CF	OMT	1.20E-22	CAMPEP_0186482370	573_1	CAMNT_0029292867
Bacillariophyta	Amphiprora-sp	CF	OMT	4.00E-22	CAMPEP_0186511600	45835_1	CAMNT_0029326199
Bacillariophyta	Amphiprora-sp	CF	OMT	1.00E-21	CAMPEP_0186483836	1447_1	CAMNT_0029294389
Bacillariophyta	Amphiprora-sp	CF	OMT	1.80E-21	CAMPEP_0186505886	22819_1	CAMNT_0029319253
Bacillariophyta	Amphiprora-sp	CF	OMT	5.30E-21	CAMPEP_0186497322	10931_1	CAMNT_0029309329
Bacillariophyta	Amphiprora-sp	CF	OMT	2.00E-20	CAMPEP_0186516342	68547_1	CAMNT_0029331543
Bacillariophyta	Amphiprora-sp	CF	OMT	2.20E-18	CAMPEP_0186517532	69153_1	CAMNT_0029332749
Bacillariophyta	Amphiprora-sp	CF	OMT	2.20E-16	CAMPEP_0186491038	6332_1	CAMNT_0029302341
Bacillariophyta	Amphiprora-sp	CF	OMT	1.80E-15	CAMPEP_0186501680	15641_1	CAMNT_0029314331
Bacillariophyta	Amphiprora-sp	CF	OMT	5.70E-15	CAMPEP_0186489588	5435_1	CAMNT_0029300771
Bacillariophyta	Amphiprora-sp	CF	OMT	7.10E-15	CAMPEP_0186492362	7375_1	CAMNT_0029303813
Bacillariophyta	Amphiprora-sp	CF	OMT	1.80E-14	CAMPEP_0186516222	68487_1	CAMNT_0029331421
Bacillariophyta	Amphiprora-sp	CF	OMT	2.30E-14	CAMPEP_0186491732	6833_1	CAMNT_0029303089
Bacillariophyta	Amphiprora-sp	CF	OMT	1.50E-12	CAMPEP_0186509842	35997_1	CAMNT_0029324009
Bacillariophyta	Amphiprora-sp	CF	OMT	2.10E-12	CAMPEP_0186510792	43863_1	CAMNT_0029325219
Bacillariophyta	Amphiprora-sp	CF	OMT	3.70E-12	CAMPEP_0186511508	45316_1	CAMNT_0029326101
Bacillariophyta	Amphiprora-sp	CF	OMT	8.10E-12	CAMPEP_0186482252	502_1	CAMNT_0029292735
Bacillariophyta	Amphiprora-sp	CF	OMT	1.20E-11	CAMPEP_0186504238	18946_1	CAMNT_0029317303
Bacillariophyta	Amphiprora-sp	CF	OMT	1.70E-11	CAMPEP_0186493396	8216_1	CAMNT_0029305063
Bacillariophyta	Amphiprora-sp	CF	OMT	1.70E-10	CAMPEP_0186492840	7896_1	CAMNT_0029304479
Bacillariophyta	Amphiprora-sp	CF	OMT	5.70E-09	CAMPEP_0186490518	5980_1	CAMNT_0029301791
Bacillariophyta	Amphiprora-sp	CF	OMT	6.40E-09	CAMPEP_0186485386	2429_1	CAMNT_0029296055
Bacillariophyta	Amphiprora-sp	CF	OMT	1.20E-07	CAMPEP_0186485872	2761_1	CAMNT_0029296595
Bacillariophyta	Amphiprora-sp	CF	OMT	6.40E-07	CAMPEP_0186485732	2677_1	CAMNT_0029296441
Bacillariophyta	Amphiprora-sp	CF	OMT	7.00E-06	CAMPEP_0186488944	5043_1	CAMNT_0029300087
Bacillariophyta	Amphiprora-sp	CF	OMT	2.20E-05	CAMPEP_0186484958	2146_1	CAMNT_0029295585
Bacillariophyta	Amphiprora-sp	CF	OMT	5.30E-05	CAMPEP_0186492172	7191_1	CAMNT_0029303589
Bacillariophyta	Amphiprora-sp	CF	PYC	0	CAMPEP_0186507976	29114_1	CAMNT_0029321673
Bacillariophyta	Amphiprora-sp	CF	PYC	0	CAMPEP_0186486922	3466_1	CAMNT_0029297767
Bacillariophyta	Amphiprora-sp	CF	PYC	7.50E-153	CAMPEP_0186504396	19125_1	CAMNT_0029317467
Bacillariophyta	Amphiprora-sp	CF	PYC	3.80E-148	CAMPEP_0186497094	10798_1	CAMNT_0029309089
Bacillariophyta	Amphiprora-sp	CF	PYC	2.10E-85	CAMPEP_0186498578	11816_1	CAMNT_0029310645
Bacillariophyta	Amphiprora-sp	CF	PYC	2.00E-83	CAMPEP_0186486948	3480_1	CAMNT_0029297793
Bacillariophyta	Amphiprora-sp	CF	PYC	5.80E-79	CAMPEP_0186516132	68445_1	CAMNT_0029331329
Bacillariophyta	Amphiprora-sp	CF	PYC	3.20E-15	CAMPEP_0186508840	32915_1	CAMNT_0029322795
Bacillariophyta	Amphiprora-sp	CF	PYC	6.00E-14	CAMPEP_0186481840	237_1	CAMNT_0029292291
Bacillariophyta	Amphiprora-sp	CF	ME	4.70E-252	CAMPEP_0186506056	23392_1	CAMNT_0029319467
Bacillariophyta	Amphiprora-sp	CF	ME	7.70E-168	CAMPEP_0186508438	31051_1	CAMNT_0029322257
Bacillariophyta	Amphiprora-sp	CF	ME	4.60E-158	CAMPEP_0186483432	1182_1	CAMNT_0029293973
Bacillariophyta	Amphiprora-sp	CF	PPDK	0	CAMPEP_0186486946	3479_1	CAMNT_0029297791
Bacillariophyta	Amphiprora-sp	CF	PPDK	0	CAMPEP_0186493006	7987_1	CAMNT_0029304651
Bacillariophyta	Amphiprora-sp	CF	PPDK	9.70E-297	CAMPEP_0186513880	65359_1	CAMNT_0029328955
Bacillariophyta	Amphiprora-sp	PR	SHMT	2.00E-227	CAMPEP_0186511168	44379_1	CAMNT_0029325631
Bacillariophyta	Amphiprora-sp	PR	SHMT	3.50E-227	CAMPEP_0186493820	8444_1	CAMNT_0029305501
Bacillariophyta	Amphiprora-sp	PR	SHMT	9.60E-209	CAMPEP_0186492980	7977_1	CAMNT_0029304623
Bacillariophyta	Amphiprora-sp	PR	GOX2	7.50E-196	CAMPEP_0186482394	584_1	CAMNT_0029292891
Bacillariophyta	Amphiprora-sp	PR	GOX2	5.70E-84	CAMPEP_0186504828	19926_1	CAMNT_0029317959
Bacillariophyta	Amphiprora-sp	PR	GDCT	2.00E-163	CAMPEP_0186500306	13876_1	CAMNT_0029312715
Bacillariophyta	Amphiprora-sp	PR	GDCT	9.20E-136	CAMPEP_0186515670	68206_1	CAMNT_0029330853
Bacillariophyta	Amphiprora-sp	PR	PGP	3.70E-153	CAMPEP_0186509340	34156_1	CAMNT_0029323403
Bacillariophyta	Amphiprora-sp	PR	PGP	3.30E-91	CAMPEP_0186490550	6004_1	CAMNT_0029301823
Bacillariophyta	Amphiprora-sp	PR	PGP	4.60E-11	CAMPEP_0186496664	10539_1	CAMNT_0029308621
Bacillariophyta	Amphiprora-sp	PR	PGP	1.90E-10	CAMPEP_0186491190	6429_1	CAMNT_0029302503
Bacillariophyta	Amphiprora-sp	PR	PGP	7.50E-06	CAMPEP_0186481942	328_1	CAMNT_0029292405
Bacillariophyta	Amphiprora-sp	PR	PGP	8.60E-06	CAMPEP_0186495676	9728_1	CAMNT_0029307517
Bacillariophyta	Amphiprora-sp	PR	ICL	2.70E-295	CAMPEP_0186486494	3186_1	CAMNT_0029297285
Bacillariophyta	Amphiprora-sp	PR	ICL	1.00E-51	CAMPEP_0186501348	15218_1	CAMNT_0029313951
Bacillariophyta	Amphiprora-sp	PR	GCL	2.30E-250	CAMPEP_0186512852	59781_1	CAMNT_0029327723
Bacillariophyta	Amphiprora-sp	PR	GCL	1.50E-75	CAMPEP_0186498222	11522_1	CAMNT_0029310257
Bacillariophyta	Amphiprora-sp	PR	GCL	1.60E-75	CAMPEP_0186493610	8327_1	CAMNT_0029305281
Bacillariophyta	Amphiprora-sp	PR	GCL	5.10E-47	CAMPEP_0186490954	6271_1	CAMNT_0029302249
Bacillariophyta	Amphiprora-sp	PR	GCL	5.90E-47	CAMPEP_0186497444	11001_1	CAMNT_0029309453
Bacillariophyta	Amphiprora-sp	PR	GCL	2.80E-12	CAMPEP_0186498036	11380_1	CAMNT_0029310067
Bacillariophyta	Amphiprora-sp	PR	HR	1.20E-43	CAMPEP_0186506346	24385_1	CAMNT_0029319787
Bacillariophyta	Amphiprora-sp	PR	HR	5.20E-25	CAMPEP_0186484360	1779_1	CAMNT_0029294939
Bacillariophyta	Amphiprora-sp	PR	HR	6.30E-24	CAMPEP_0186508806	32846_1	CAMNT_0029322751
Bacillariophyta	Amphiprora-sp	PR	HR	3.20E-18	CAMPEP_0186496094	10173_1	CAMNT_0029308015
Bacillariophyta	Amphiprora-sp	PR	HR	4.20E-18	CAMPEP_0186507872	28716_1	CAMNT_0029321545
Bacillariophyta	Amphiprora-sp	PR	HR	1.30E-16	CAMPEP_0186486932	3472_1	CAMNT_0029297777
Bacillariophyta	Amphiprora-sp	PR	HR	1.60E-16	CAMPEP_0186483262	1071_1	CAMNT_0029293797
Bacillariophyta	Amphiprora-sp	PR	SPT	1.60E-185	CAMPEP_0186509524	34696_1	CAMNT_0029323631
Bacillariophyta	Amphiprora-sp	PR	SPT	2.80E-166	CAMPEP_0186510668	43120_1	CAMNT_0029325063
Bacillariophyta	Amphiprora-sp	PR	SPT	1.00E-150	CAMPEP_0186508728	32728_1	CAMNT_0029322653
Bacillariophyta	Amphiprora-sp	PR	SPT	7.90E-51	CAMPEP_0186499052	12233_1	CAMNT_0029311193
Bacillariophyta	Amphiprora-sp	PR	SPT	8.40E-12	CAMPEP_0186517930	69356_1	CAMNT_0029333151
Bacillariophyta	Amphiprora-sp	PR	TSR	8.10E-92	CAMPEP_0186488572	4830_1	CAMNT_0029299703
Bacillariophyta	Amphiprora-sp	PR	TSR	1.60E-43	CAMPEP_0186491100	6371_1	CAMNT_0029302403
Bacillariophyta	Amphiprora-sp	PR	TSR	7.40E-34	CAMPEP_0186483386	1155_1	CAMNT_0029293925
Bacillariophyta	Amphiprora-sp	PR	TSR	1.00E-33	CAMPEP_0186508296	30554_1	CAMNT_0029322089
Bacillariophyta	Amphiprora-sp	PR	TSR	2.00E-30	CAMPEP_0186500758	14485_1	CAMNT_0029313255
Bacillariophyta	Amphiprora-sp	PR	TSR	1.80E-10	CAMPEP_0186492032	7069_1	CAMNT_0029303435
Bacillariophyta	Amphiprora-sp	PR	TSR	7.50E-09	CAMPEP_0186494328	8840_1	CAMNT_0029306097
Bacillariophyta	Amphiprora-sp	PR	MS	2.90E-265	CAMPEP_0186487834	4127_1	CAMNT_0029298785
Bacillariophyta	Amphiprora-sp	PR	GOX1	1.20E-120	CAMPEP_0186504828	19926_1	CAMNT_0029317959
Bacillariophyta	Amphiprora-sp	PR	GOX1	4.20E-96	CAMPEP_0186482394	584_1	CAMNT_0029292891
Bacillariophyta	Amphiprora-sp	PR	ALAT_GGAT	2.00E-215	CAMPEP_0186488854	4986_1	CAMNT_0029299989
Bacillariophyta	Amphiprora-sp	PR	ALAT_GGAT	4.20E-205	CAMPEP_0186504826	19923_1	CAMNT_0029317957
Bacillariophyta	Amphiprora-sp	PR	ALAT_GGAT	7.30E-193	CAMPEP_0186516374	68569_1	CAMNT_0029331577
Bacillariophyta	Amphiprora-sp	PR	ALAT_GGAT	6.80E-32	CAMPEP_0186497592	11097_1	CAMNT_0029309609
Bacillariophyta	Amphiprora-sp	PR	ALAT_GGAT	2.70E-18	CAMPEP_0186502772	17003_1	CAMNT_0029315589
Bacillariophyta	Amphiprora-sp	PR	ALAT_GGAT	5.50E-13	CAMPEP_0186517930	69356_1	CAMNT_0029333151
Bacillariophyta	Amphiprora-sp	PR	ALAT_GGAT	3.00E-10	CAMPEP_0186483588	1293_1	CAMNT_0029294131
Bacillariophyta	Amphiprora-sp	PR	ALAT_GGAT	1.70E-08	CAMPEP_0186512996	60192_1	CAMNT_0029327893
Bacillariophyta	Amphiprora-sp	PR	ALAT_GGAT	2.30E-08	CAMPEP_0186502136	16199_1	CAMNT_0029314855
Bacillariophyta	Amphiprora-sp	PR	GK	7.20E-20	CAMPEP_0186501230	15039_1	CAMNT_0029313807
Bacillariophyta	Amphiprora-sp	PR	GK	1.10E-19	CAMPEP_0186505058	20447_1	CAMNT_0029318255
Bacillariophyta	Amphora-coffeaeformis-CCMP127	BP	CA_alpha	2.50E-89	CAMPEP_0186518686	380_1	CAMNT_0029333969
Bacillariophyta	Amphora-coffeaeformis-CCMP127	BP	CA_alpha	2.50E-51	CAMPEP_0186544236	135592_1	CAMNT_0029363287
Bacillariophyta	Amphora-coffeaeformis-CCMP127	BP	CA_alpha	3.30E-51	CAMPEP_0186537804	85365_1	CAMNT_0029355941
Bacillariophyta	Amphora-coffeaeformis-CCMP127	BP	CA_alpha	5.10E-23	CAMPEP_0186537072	84048_1	CAMNT_0029355087
Bacillariophyta	Amphora-coffeaeformis-CCMP127	BP	CA_alpha	6.70E-22	CAMPEP_0186518446	242_1	CAMNT_0029333707
Bacillariophyta	Amphora-coffeaeformis-CCMP127	BP	CA_alpha	3.70E-18	CAMPEP_0186530442	11026_1	CAMNT_0029347079
Bacillariophyta	Amphora-coffeaeformis-CCMP127	BP	CA_delta	1.30E-146	CAMPEP_0186523910	4749_1	CAMNT_0029339827
Bacillariophyta	Amphora-coffeaeformis-CCMP127	BP	CA_delta	7.00E-143	CAMPEP_0186533194	67654_1	CAMNT_0029350479
Bacillariophyta	Amphora-coffeaeformis-CCMP127	BP	CA_delta	1.70E-46	CAMPEP_0186536396	82869_1	CAMNT_0029354305
Bacillariophyta	Amphora-coffeaeformis-CCMP127	BP	CA_beta	2.50E-15	CAMPEP_0186541952	110183_1	CAMNT_0029360827
Bacillariophyta	Amphora-coffeaeformis-CCMP127	BP	CA_beta	4.00E-15	CAMPEP_0186532118	38132_1	CAMNT_0029349125
Bacillariophyta	Amphora-coffeaeformis-CCMP127	BP	Bestrophin	7.40E-80	CAMPEP_0186526410	6200_1	CAMNT_0029342521
Bacillariophyta	Amphora-coffeaeformis-CCMP127	BP	Bestrophin	2.00E-76	CAMPEP_0186537346	84539_1	CAMNT_0029355403
Bacillariophyta	Amphora-coffeaeformis-CCMP127	BP	Bestrophin	3.00E-74	CAMPEP_0186525570	5689_1	CAMNT_0029341619
Bacillariophyta	Amphora-coffeaeformis-CCMP127	BP	Bestrophin	2.20E-52	CAMPEP_0186520788	2541_1	CAMNT_0029336409
Bacillariophyta	Amphora-coffeaeformis-CCMP127	BP	Bestrophin	6.90E-52	CAMPEP_0186535934	81962_1	CAMNT_0029353745
Bacillariophyta	Amphora-coffeaeformis-CCMP127	BP	Bestrophin	7.40E-45	CAMPEP_0186527646	7047_1	CAMNT_0029343883
Bacillariophyta	Amphora-coffeaeformis-CCMP127	BP	Bestrophin	1.00E-42	CAMPEP_0186538232	86166_1	CAMNT_0029356447
Bacillariophyta	Amphora-coffeaeformis-CCMP127	BP	Bestrophin	1.10E-25	CAMPEP_0186535622	81385_1	CAMNT_0029353375
Bacillariophyta	Amphora-coffeaeformis-CCMP127	BP	Bestrophin	4.70E-20	CAMPEP_0186529410	8634_1	CAMNT_0029345907
Bacillariophyta	Amphora-coffeaeformis-CCMP127	BP	Bestrophin	1.20E-19	CAMPEP_0186530236	9947_1	CAMNT_0029346811
Bacillariophyta	Amphora-coffeaeformis-CCMP127	BP	Bestrophin	2.20E-19	CAMPEP_0186543104	135017_1	CAMNT_0029362139
Bacillariophyta	Amphora-coffeaeformis-CCMP127	BP	Bestrophin	1.20E-17	CAMPEP_0186528556	8131_1	CAMNT_0029345005
Bacillariophyta	Amphora-coffeaeformis-CCMP127	BP	Bestrophin	3.00E-14	CAMPEP_0186524728	5211_1	CAMNT_0029340729
Bacillariophyta	Amphora-coffeaeformis-CCMP127	BP	Bestrophin	1.80E-13	CAMPEP_0186539346	88273_1	CAMNT_0029357751
Bacillariophyta	Amphora-coffeaeformis-CCMP127	BP	Bestrophin	3.60E-13	CAMPEP_0186531254	15219_1	CAMNT_0029348107
Bacillariophyta	Amphora-coffeaeformis-CCMP127	BP	Bestrophin	1.40E-12	CAMPEP_0186544218	135583_1	CAMNT_0029363269
Bacillariophyta	Amphora-coffeaeformis-CCMP127	BP	Bestrophin	4.10E-11	CAMPEP_0186531178	14740_1	CAMNT_0029347991
Bacillariophyta	Amphora-coffeaeformis-CCMP127	BP	Bestrophin	1.20E-10	CAMPEP_0186524596	5141_1	CAMNT_0029340585
Bacillariophyta	Amphora-coffeaeformis-CCMP127	BP	Bestrophin	1.60E-10	CAMPEP_0186526156	6037_1	CAMNT_0029342253
Bacillariophyta	Amphora-coffeaeformis-CCMP127	BP	Bestrophin	1.70E-10	CAMPEP_0186523984	4788_1	CAMNT_0029339907
Bacillariophyta	Amphora-coffeaeformis-CCMP127	BP	Bestrophin	3.10E-10	CAMPEP_0186536680	83351_1	CAMNT_0029354633
Bacillariophyta	Amphora-coffeaeformis-CCMP127	BP	Bestrophin	7.10E-09	CAMPEP_0186524152	4885_1	CAMNT_0029340095
Bacillariophyta	Amphora-coffeaeformis-CCMP127	BP	Bestrophin	1.80E-08	CAMPEP_0186530230	9934_1	CAMNT_0029346805
Bacillariophyta	Amphora-coffeaeformis-CCMP127	BP	Bestrophin	2.20E-08	CAMPEP_0186520160	1569_1	CAMNT_0029335601
Bacillariophyta	Amphora-coffeaeformis-CCMP127	BP	Bestrophin	4.10E-08	CAMPEP_0186525290	5532_1	CAMNT_0029341325
Bacillariophyta	Amphora-coffeaeformis-CCMP127	BP	Bestrophin	1.20E-05	CAMPEP_0186531400	15637_1	CAMNT_0029348273
Bacillariophyta	Amphora-coffeaeformis-CCMP127	BP	Bestrophin	1.50E-05	CAMPEP_0186520764	2529_1	CAMNT_0029336383
Bacillariophyta	Amphora-coffeaeformis-CCMP127	BP	Bestrophin	1.80E-05	CAMPEP_0186533074	67367_1	CAMNT_0029350341
Bacillariophyta	Amphora-coffeaeformis-CCMP127	BP	Bestrophin	2.60E-05	CAMPEP_0186542130	118550_1	CAMNT_0029361045
Bacillariophyta	Amphora-coffeaeformis-CCMP127	BP	SLC4	3.40E-181	CAMPEP_0186542852	134823_1	CAMNT_0029361879
Bacillariophyta	Amphora-coffeaeformis-CCMP127	BP	SLC4	1.80E-169	CAMPEP_0186530674	12235_1	CAMNT_0029347371
Bacillariophyta	Amphora-coffeaeformis-CCMP127	BP	SLC4	3.80E-153	CAMPEP_0186540630	91299_1	CAMNT_0029359223
Bacillariophyta	Amphora-coffeaeformis-CCMP127	BP	SLC4	1.70E-142	CAMPEP_0186526980	6572_1	CAMNT_0029343149
Bacillariophyta	Amphora-coffeaeformis-CCMP127	BP	SLC4	2.90E-142	CAMPEP_0186525102	5429_1	CAMNT_0029341135
Bacillariophyta	Amphora-coffeaeformis-CCMP127	BP	SLC4	9.70E-142	CAMPEP_0186529072	8433_1	CAMNT_0029345551
Bacillariophyta	Amphora-coffeaeformis-CCMP127	BP	SLC4	4.30E-136	CAMPEP_0186522836	3966_1	CAMNT_0029338669
Bacillariophyta	Amphora-coffeaeformis-CCMP127	CF	PK	5.30E-230	CAMPEP_0186542534	134597_1	CAMNT_0029361541
Bacillariophyta	Amphora-coffeaeformis-CCMP127	CF	PK	4.20E-224	CAMPEP_0186524186	4891_1	CAMNT_0029340131
Bacillariophyta	Amphora-coffeaeformis-CCMP127	CF	PK	1.40E-220	CAMPEP_0186544704	135831_1	CAMNT_0029363765
Bacillariophyta	Amphora-coffeaeformis-CCMP127	CF	PK	1.70E-187	CAMPEP_0186536646	83298_1	CAMNT_0029354591
Bacillariophyta	Amphora-coffeaeformis-CCMP127	CF	PK	1.60E-184	CAMPEP_0186527228	6756_1	CAMNT_0029343409
Bacillariophyta	Amphora-coffeaeformis-CCMP127	CF	PK	2.80E-175	CAMPEP_0186525488	5640_1	CAMNT_0029341531
Bacillariophyta	Amphora-coffeaeformis-CCMP127	CF	PK	1.80E-150	CAMPEP_0186526326	6142_1	CAMNT_0029342437
Bacillariophyta	Amphora-coffeaeformis-CCMP127	CF	PEPCK	4.20E-250	CAMPEP_0186520024	1343_1	CAMNT_0029335445
Bacillariophyta	Amphora-coffeaeformis-CCMP127	CF	PEPCK	8.20E-136	CAMPEP_0186527000	6589_1	CAMNT_0029343169
Bacillariophyta	Amphora-coffeaeformis-CCMP127	CF	PEPCK	1.30E-133	CAMPEP_0186527270	6785_1	CAMNT_0029343453
Bacillariophyta	Amphora-coffeaeformis-CCMP127	CF	PK	5.30E-230	CAMPEP_0186542534	134597_1	CAMNT_0029361541
Bacillariophyta	Amphora-coffeaeformis-CCMP127	CF	PK	4.20E-224	CAMPEP_0186524186	4891_1	CAMNT_0029340131
Bacillariophyta	Amphora-coffeaeformis-CCMP127	CF	PK	1.40E-220	CAMPEP_0186544704	135831_1	CAMNT_0029363765
Bacillariophyta	Amphora-coffeaeformis-CCMP127	CF	PK	1.70E-187	CAMPEP_0186536646	83298_1	CAMNT_0029354591
Bacillariophyta	Amphora-coffeaeformis-CCMP127	CF	PK	1.60E-184	CAMPEP_0186527228	6756_1	CAMNT_0029343409
Bacillariophyta	Amphora-coffeaeformis-CCMP127	CF	PK	2.80E-175	CAMPEP_0186525488	5640_1	CAMNT_0029341531
Bacillariophyta	Amphora-coffeaeformis-CCMP127	CF	PK	1.80E-150	CAMPEP_0186526326	6142_1	CAMNT_0029342437
Bacillariophyta	Amphora-coffeaeformis-CCMP127	CF	MDH	2.20E-116	CAMPEP_0186543456	135189_1	CAMNT_0029362495
Bacillariophyta	Amphora-coffeaeformis-CCMP127	CF	MDH	1.70E-54	CAMPEP_0186534072	70761_1	CAMNT_0029351549
Bacillariophyta	Amphora-coffeaeformis-CCMP127	CF	MDH	2.00E-50	CAMPEP_0186534400	77431_1	CAMNT_0029351957
Bacillariophyta	Amphora-coffeaeformis-CCMP127	CF	OMT	1.10E-97	CAMPEP_0186528832	8290_1	CAMNT_0029345295
Bacillariophyta	Amphora-coffeaeformis-CCMP127	CF	OMT	1.10E-97	CAMPEP_0186541656	104564_1	CAMNT_0029360483
Bacillariophyta	Amphora-coffeaeformis-CCMP127	CF	OMT	1.10E-97	CAMPEP_0186541834	107381_1	CAMNT_0029360683
Bacillariophyta	Amphora-coffeaeformis-CCMP127	CF	OMT	1.20E-54	CAMPEP_0186526516	6264_1	CAMNT_0029342641
Bacillariophyta	Amphora-coffeaeformis-CCMP127	CF	OMT	2.00E-54	CAMPEP_0186528634	8176_1	CAMNT_0029345085
Bacillariophyta	Amphora-coffeaeformis-CCMP127	CF	OMT	4.40E-39	CAMPEP_0186538296	86280_1	CAMNT_0029356519
Bacillariophyta	Amphora-coffeaeformis-CCMP127	CF	OMT	1.40E-36	CAMPEP_0186541696	104717_1	CAMNT_0029360525
Bacillariophyta	Amphora-coffeaeformis-CCMP127	CF	OMT	8.40E-31	CAMPEP_0186527502	6943_1	CAMNT_0029343719
Bacillariophyta	Amphora-coffeaeformis-CCMP127	CF	OMT	3.50E-29	CAMPEP_0186522886	4099_1	CAMNT_0029338745
Bacillariophyta	Amphora-coffeaeformis-CCMP127	CF	OMT	9.60E-25	CAMPEP_0186541510	101280_1	CAMNT_0029360295
Bacillariophyta	Amphora-coffeaeformis-CCMP127	CF	OMT	3.10E-24	CAMPEP_0186542758	134776_1	CAMNT_0029361785
Bacillariophyta	Amphora-coffeaeformis-CCMP127	CF	OMT	1.60E-23	CAMPEP_0186523158	4277_1	CAMNT_0029339039
Bacillariophyta	Amphora-coffeaeformis-CCMP127	CF	OMT	2.40E-20	CAMPEP_0186531206	14924_1	CAMNT_0029348039
Bacillariophyta	Amphora-coffeaeformis-CCMP127	CF	OMT	1.90E-19	CAMPEP_0186526752	6432_1	CAMNT_0029342899
Bacillariophyta	Amphora-coffeaeformis-CCMP127	CF	OMT	3.50E-19	CAMPEP_0186525108	5431_1	CAMNT_0029341141
Bacillariophyta	Amphora-coffeaeformis-CCMP127	CF	OMT	4.30E-18	CAMPEP_0186529150	8479_1	CAMNT_0029345629
Bacillariophyta	Amphora-coffeaeformis-CCMP127	CF	OMT	4.70E-18	CAMPEP_0186526344	6160_1	CAMNT_0029342455
Bacillariophyta	Amphora-coffeaeformis-CCMP127	CF	OMT	1.20E-17	CAMPEP_0186530142	9531_1	CAMNT_0029346707
Bacillariophyta	Amphora-coffeaeformis-CCMP127	CF	OMT	1.40E-17	CAMPEP_0186537938	85595_1	CAMNT_0029356101
Bacillariophyta	Amphora-coffeaeformis-CCMP127	CF	OMT	6.30E-16	CAMPEP_0186520896	2604_1	CAMNT_0029336527
Bacillariophyta	Amphora-coffeaeformis-CCMP127	CF	OMT	1.40E-15	CAMPEP_0186543980	135464_1	CAMNT_0029363031
Bacillariophyta	Amphora-coffeaeformis-CCMP127	CF	OMT	2.20E-15	CAMPEP_0186518348	176_1	CAMNT_0029333597
Bacillariophyta	Amphora-coffeaeformis-CCMP127	CF	OMT	3.50E-15	CAMPEP_0186534278	72975_1	CAMNT_0029351787
Bacillariophyta	Amphora-coffeaeformis-CCMP127	CF	OMT	2.90E-14	CAMPEP_0186535144	80477_1	CAMNT_0029352823
Bacillariophyta	Amphora-coffeaeformis-CCMP127	CF	OMT	7.20E-14	CAMPEP_0186524748	5226_1	CAMNT_0029340755
Bacillariophyta	Amphora-coffeaeformis-CCMP127	CF	OMT	1.70E-12	CAMPEP_0186526732	6418_1	CAMNT_0029342879
Bacillariophyta	Amphora-coffeaeformis-CCMP127	CF	OMT	1.20E-11	CAMPEP_0186542798	134795_1	CAMNT_0029361825
Bacillariophyta	Amphora-coffeaeformis-CCMP127	CF	OMT	3.60E-11	CAMPEP_0186524150	4883_1	CAMNT_0029340093
Bacillariophyta	Amphora-coffeaeformis-CCMP127	CF	OMT	6.40E-11	CAMPEP_0186527064	6637_1	CAMNT_0029343239
Bacillariophyta	Amphora-coffeaeformis-CCMP127	CF	OMT	1.30E-10	CAMPEP_0186528798	8269_1	CAMNT_0029345257
Bacillariophyta	Amphora-coffeaeformis-CCMP127	CF	OMT	1.90E-08	CAMPEP_0186527860	7196_1	CAMNT_0029344111
Bacillariophyta	Amphora-coffeaeformis-CCMP127	CF	OMT	4.20E-08	CAMPEP_0186527554	6980_1	CAMNT_0029343775
Bacillariophyta	Amphora-coffeaeformis-CCMP127	CF	OMT	1.40E-07	CAMPEP_0186543338	135137_1	CAMNT_0029362377
Bacillariophyta	Amphora-coffeaeformis-CCMP127	CF	OMT	2.80E-07	CAMPEP_0186545078	136019_1	CAMNT_0029364149
Bacillariophyta	Amphora-coffeaeformis-CCMP127	CF	OMT	2.80E-07	CAMPEP_0186522448	3622_1	CAMNT_0029338227
Bacillariophyta	Amphora-coffeaeformis-CCMP127	CF	OMT	1.60E-05	CAMPEP_0186528560	8136_1	CAMNT_0029345009
Bacillariophyta	Amphora-coffeaeformis-CCMP127	CF	OMT	1.90E-05	CAMPEP_0186526992	6591_1	CAMNT_0029343161
Bacillariophyta	Amphora-coffeaeformis-CCMP127	CF	OMT	3.10E-05	CAMPEP_0186541036	95097_1	CAMNT_0029359691
Bacillariophyta	Amphora-coffeaeformis-CCMP127	CF	OMT	3.20E-05	CAMPEP_0186533126	67473_1	CAMNT_0029350401
Bacillariophyta	Amphora-coffeaeformis-CCMP127	CF	PYC	0	CAMPEP_0186529196	8495_1	CAMNT_0029345679
Bacillariophyta	Amphora-coffeaeformis-CCMP127	CF	PYC	1.10E-151	CAMPEP_0186525652	5730_1	CAMNT_0029341707
Bacillariophyta	Amphora-coffeaeformis-CCMP127	CF	PYC	7.30E-137	CAMPEP_0186523154	4269_1	CAMNT_0029339035
Bacillariophyta	Amphora-coffeaeformis-CCMP127	CF	PYC	6.10E-85	CAMPEP_0186541796	106654_1	CAMNT_0029360641
Bacillariophyta	Amphora-coffeaeformis-CCMP127	CF	PYC	1.30E-83	CAMPEP_0186532048	34832_1	CAMNT_0029349045
Bacillariophyta	Amphora-coffeaeformis-CCMP127	CF	PYC	3.80E-05	CAMPEP_0186529014	8398_1	CAMNT_0029345489
Bacillariophyta	Amphora-coffeaeformis-CCMP127	CF	PYC	6.60E-05	CAMPEP_0186519150	693_1	CAMNT_0029334475
Bacillariophyta	Amphora-coffeaeformis-CCMP127	CF	ME	1.30E-174	CAMPEP_0186533944	70451_1	CAMNT_0029351395
Bacillariophyta	Amphora-coffeaeformis-CCMP127	CF	ME	6.90E-168	CAMPEP_0186519172	704_1	CAMNT_0029334497
Bacillariophyta	Amphora-coffeaeformis-CCMP127	CF	ME	1.20E-154	CAMPEP_0186542152	119483_1	CAMNT_0029361075
Bacillariophyta	Amphora-coffeaeformis-CCMP127	CF	ME	4.00E-138	CAMPEP_0186545192	136081_1	CAMNT_0029364269
Bacillariophyta	Amphora-coffeaeformis-CCMP127	CF	PPDK	0	CAMPEP_0186543028	134954_1	CAMNT_0029362061
Bacillariophyta	Amphora-coffeaeformis-CCMP127	CF	PPDK	0	CAMPEP_0186527446	6909_1	CAMNT_0029343655
Bacillariophyta	Amphora-coffeaeformis-CCMP127	CF	PPDK	1.70E-128	CAMPEP_0186520096	1484_1	CAMNT_0029335525
Bacillariophyta	Amphora-coffeaeformis-CCMP127	CF	PPDK	2.30E-32	CAMPEP_0186519770	1153_1	CAMNT_0029335155
Bacillariophyta	Amphora-coffeaeformis-CCMP127	PR	SHMT	1.50E-230	CAMPEP_0186525694	5760_1	CAMNT_0029341755
Bacillariophyta	Amphora-coffeaeformis-CCMP127	PR	SHMT	1.70E-227	CAMPEP_0186529122	8464_1	CAMNT_0029345601
Bacillariophyta	Amphora-coffeaeformis-CCMP127	PR	SHMT	8.30E-214	CAMPEP_0186534744	79655_1	CAMNT_0029352361
Bacillariophyta	Amphora-coffeaeformis-CCMP127	PR	SHMT	2.60E-55	CAMPEP_0186532620	66275_1	CAMNT_0029349799
Bacillariophyta	Amphora-coffeaeformis-CCMP127	PR	GOX2	4.50E-12	CAMPEP_0186544212	135580_1	CAMNT_0029363263
Bacillariophyta	Amphora-coffeaeformis-CCMP127	PR	GDCT	7.20E-154	CAMPEP_0186525924	5891_1	CAMNT_0029342001
Bacillariophyta	Amphora-coffeaeformis-CCMP127	PR	PGP	4.00E-20	CAMPEP_0186535192	80587_1	CAMNT_0029352879
Bacillariophyta	Amphora-coffeaeformis-CCMP127	PR	PGP	1.70E-10	CAMPEP_0186525606	5711_1	CAMNT_0029341661
Bacillariophyta	Amphora-coffeaeformis-CCMP127	PR	PGP	8.00E-07	CAMPEP_0186536522	83082_1	CAMNT_0029354447
Bacillariophyta	Amphora-coffeaeformis-CCMP127	PR	ICL	6.60E-293	CAMPEP_0186526954	6531_1	CAMNT_0029343117
Bacillariophyta	Amphora-coffeaeformis-CCMP127	PR	ICL	2.00E-292	CAMPEP_0186522060	3329_1	CAMNT_0029337797
Bacillariophyta	Amphora-coffeaeformis-CCMP127	PR	ICL	5.60E-45	CAMPEP_0186540534	90160_1	CAMNT_0029359107
Bacillariophyta	Amphora-coffeaeformis-CCMP127	PR	ICL	2.30E-06	CAMPEP_0186537630	85075_1	CAMNT_0029355745
Bacillariophyta	Amphora-coffeaeformis-CCMP127	PR	GCL	1.70E-257	CAMPEP_0186523268	4346_1	CAMNT_0029339151
Bacillariophyta	Amphora-coffeaeformis-CCMP127	PR	HR	1.10E-81	CAMPEP_0186519552	985_1	CAMNT_0029334911
Bacillariophyta	Amphora-coffeaeformis-CCMP127	PR	HR	1.10E-39	CAMPEP_0186527812	7161_1	CAMNT_0029344059
Bacillariophyta	Amphora-coffeaeformis-CCMP127	PR	HR	9.70E-35	CAMPEP_0186518444	237_1	CAMNT_0029333705
Bacillariophyta	Amphora-coffeaeformis-CCMP127	PR	HR	2.90E-31	CAMPEP_0186532838	66729_1	CAMNT_0029350047
Bacillariophyta	Amphora-coffeaeformis-CCMP127	PR	HR	3.70E-28	CAMPEP_0186522776	3888_1	CAMNT_0029338595
Bacillariophyta	Amphora-coffeaeformis-CCMP127	PR	HR	1.60E-27	CAMPEP_0186523348	4388_1	CAMNT_0029339233
Bacillariophyta	Amphora-coffeaeformis-CCMP127	PR	HR	8.80E-26	CAMPEP_0186529144	8474_1	CAMNT_0029345623
Bacillariophyta	Amphora-coffeaeformis-CCMP127	PR	HR	3.90E-25	CAMPEP_0186543854	135395_1	CAMNT_0029362903
Bacillariophyta	Amphora-coffeaeformis-CCMP127	PR	HR	2.70E-21	CAMPEP_0186518546	298_1	CAMNT_0029333815
Bacillariophyta	Amphora-coffeaeformis-CCMP127	PR	HR	6.10E-18	CAMPEP_0186518148	64_1	CAMNT_0029333387
Bacillariophyta	Amphora-coffeaeformis-CCMP127	PR	HR	1.70E-16	CAMPEP_0186530068	9214_1	CAMNT_0029346617
Bacillariophyta	Amphora-coffeaeformis-CCMP127	PR	HR	1.20E-15	CAMPEP_0186544738	135847_1	CAMNT_0029363801
Bacillariophyta	Amphora-coffeaeformis-CCMP127	PR	SPT	1.20E-152	CAMPEP_0186539668	88911_1	CAMNT_0029358127
Bacillariophyta	Amphora-coffeaeformis-CCMP127	PR	SPT	1.80E-91	CAMPEP_0186529566	8728_1	CAMNT_0029346077
Bacillariophyta	Amphora-coffeaeformis-CCMP127	PR	SPT	1.50E-09	CAMPEP_0186539100	87796_1	CAMNT_0029357449
Bacillariophyta	Amphora-coffeaeformis-CCMP127	PR	TSR	8.30E-108	CAMPEP_0186542472	134543_1	CAMNT_0029361473
Bacillariophyta	Amphora-coffeaeformis-CCMP127	PR	TSR	4.20E-42	CAMPEP_0186539094	87783_1	CAMNT_0029357441
Bacillariophyta	Amphora-coffeaeformis-CCMP127	PR	TSR	5.40E-38	CAMPEP_0186522050	3335_1	CAMNT_0029337787
Bacillariophyta	Amphora-coffeaeformis-CCMP127	PR	TSR	9.40E-24	CAMPEP_0186544904	135933_1	CAMNT_0029363973
Bacillariophyta	Amphora-coffeaeformis-CCMP127	PR	TSR	4.00E-11	CAMPEP_0186523606	4582_1	CAMNT_0029339505
Bacillariophyta	Amphora-coffeaeformis-CCMP127	PR	TSR	3.80E-05	CAMPEP_0186528958	8364_1	CAMNT_0029345429
Bacillariophyta	Amphora-coffeaeformis-CCMP127	PR	MS	1.40E-276	CAMPEP_0186527072	6635_1	CAMNT_0029343247
Bacillariophyta	Amphora-coffeaeformis-CCMP127	PR	MS	1.70E-186	CAMPEP_0186520576	2397_1	CAMNT_0029336175
Bacillariophyta	Amphora-coffeaeformis-CCMP127	PR	GOX1	9.70E-05	CAMPEP_0186528562	8135_1	CAMNT_0029345011
Bacillariophyta	Amphora-coffeaeformis-CCMP127	PR	ALAT_GGAT	1.20E-211	CAMPEP_0186529298	8569_1	CAMNT_0029345793
Bacillariophyta	Amphora-coffeaeformis-CCMP127	PR	ALAT_GGAT	9.50E-210	CAMPEP_0186531330	15547_1	CAMNT_0029348199
Bacillariophyta	Amphora-coffeaeformis-CCMP127	PR	ALAT_GGAT	1.60E-202	CAMPEP_0186528430	7972_1	CAMNT_0029344849
Bacillariophyta	Amphora-coffeaeformis-CCMP127	PR	ALAT_GGAT	2.30E-57	CAMPEP_0186527550	6978_1	CAMNT_0029343771
Bacillariophyta	Amphora-coffeaeformis-CCMP127	PR	ALAT_GGAT	3.50E-30	CAMPEP_0186518790	434_1	CAMNT_0029334085
Bacillariophyta	Amphora-coffeaeformis-CCMP127	PR	ALAT_GGAT	4.40E-14	CAMPEP_0186518156	70_1	CAMNT_0029333395
Bacillariophyta	Amphora-coffeaeformis-CCMP127	PR	ALAT_GGAT	2.20E-13	CAMPEP_0186535392	80980_1	CAMNT_0029353105
Bacillariophyta	Amphora-coffeaeformis-CCMP127	PR	ALAT_GGAT	2.40E-11	CAMPEP_0186539100	87796_1	CAMNT_0029357449
Bacillariophyta	Amphora-coffeaeformis-CCMP127	PR	ALAT_GGAT	2.30E-07	CAMPEP_0186543376	135154_1	CAMNT_0029362415
Bacillariophyta	Amphora-coffeaeformis-CCMP127	PR	ALAT_GGAT	2.90E-07	CAMPEP_0186544970	135967_1	CAMNT_0029364039
Bacillariophyta	Amphora-coffeaeformis-CCMP127	PR	GK	1.30E-155	CAMPEP_0186527812	7161_1	CAMNT_0029344059
Bacillariophyta	Asterionellopsis-glacialis-CCMP134	BP	CA_alpha	1.00E-53	CAMPEP_0199904768	158562_1	CAMNT_0045823491
Bacillariophyta	Asterionellopsis-glacialis-CCMP134	BP	CA_alpha	2.90E-52	CAMPEP_0199907394	159895_1	CAMNT_0045826165
Bacillariophyta	Asterionellopsis-glacialis-CCMP134	BP	CA_alpha	3.40E-50	CAMPEP_0199874870	4410_1	CAMNT_0045786017
Bacillariophyta	Asterionellopsis-glacialis-CCMP134	BP	CA_alpha	1.80E-39	CAMPEP_0199871832	1418_1	CAMNT_0045782229
Bacillariophyta	Asterionellopsis-glacialis-CCMP134	BP	CA_alpha	7.10E-36	CAMPEP_0199884610	10803_1	CAMNT_0045797093
Bacillariophyta	Asterionellopsis-glacialis-CCMP134	BP	CA_alpha	3.40E-29	CAMPEP_0199871056	867_1	CAMNT_0045781323
Bacillariophyta	Asterionellopsis-glacialis-CCMP134	BP	CA_delta	3.00E-275	CAMPEP_0199904130	158233_1	CAMNT_0045822837
Bacillariophyta	Asterionellopsis-glacialis-CCMP134	BP	CA_delta	1.20E-147	CAMPEP_0199876924	6183_1	CAMNT_0045788529
Bacillariophyta	Asterionellopsis-glacialis-CCMP134	BP	CA_delta	1.00E-132	CAMPEP_0199876602	5652_1	CAMNT_0045788085
Bacillariophyta	Asterionellopsis-glacialis-CCMP134	BP	CA_delta	1.10E-122	CAMPEP_0199869736	69_1	CAMNT_0045779843
Bacillariophyta	Asterionellopsis-glacialis-CCMP134	BP	CA_delta	4.90E-91	CAMPEP_0199894790	73912_1	CAMNT_0045810029
Bacillariophyta	Asterionellopsis-glacialis-CCMP134	BP	CA_delta	1.00E-14	CAMPEP_0199894776	71660_1	CAMNT_0045810003
Bacillariophyta	Asterionellopsis-glacialis-CCMP134	BP	CA_delta	1.00E-14	CAMPEP_0199894820	76173_1	CAMNT_0045810075
Bacillariophyta	Asterionellopsis-glacialis-CCMP134	BP	CA_delta	1.20E-12	CAMPEP_0199894476	61034_1	CAMNT_0045809555
Bacillariophyta	Asterionellopsis-glacialis-CCMP134	BP	CA_beta	2.80E-28	CAMPEP_0199906906	159648_1	CAMNT_0045825665
Bacillariophyta	Asterionellopsis-glacialis-CCMP134	BP	Bestrophin	1.40E-89	CAMPEP_0199874276	3920_1	CAMNT_0045785281
Bacillariophyta	Asterionellopsis-glacialis-CCMP134	BP	Bestrophin	1.20E-88	CAMPEP_0199890922	15860_1	CAMNT_0045804589
Bacillariophyta	Asterionellopsis-glacialis-CCMP134	BP	Bestrophin	4.00E-87	CAMPEP_0199881180	8673_1	CAMNT_0045793219
Bacillariophyta	Asterionellopsis-glacialis-CCMP134	BP	Bestrophin	1.70E-39	CAMPEP_0199898298	100493_1	CAMNT_0045815205
Bacillariophyta	Asterionellopsis-glacialis-CCMP134	BP	Bestrophin	1.90E-23	CAMPEP_0199891362	17995_1	CAMNT_0045805215
Bacillariophyta	Asterionellopsis-glacialis-CCMP134	BP	Bestrophin	2.40E-23	CAMPEP_0199882684	9560_1	CAMNT_0045794889
Bacillariophyta	Asterionellopsis-glacialis-CCMP134	BP	Bestrophin	8.10E-17	CAMPEP_0199879412	7681_1	CAMNT_0045791293
Bacillariophyta	Asterionellopsis-glacialis-CCMP134	BP	Bestrophin	1.60E-12	CAMPEP_0199870184	342_1	CAMNT_0045780347
Bacillariophyta	Asterionellopsis-glacialis-CCMP134	BP	Bestrophin	2.60E-12	CAMPEP_0199886720	12253_1	CAMNT_0045799587
Bacillariophyta	Asterionellopsis-glacialis-CCMP134	BP	Bestrophin	3.10E-11	CAMPEP_0199904044	158191_1	CAMNT_0045822749
Bacillariophyta	Asterionellopsis-glacialis-CCMP134	BP	Bestrophin	1.40E-10	CAMPEP_0199881160	8663_1	CAMNT_0045793199
Bacillariophyta	Asterionellopsis-glacialis-CCMP134	BP	Bestrophin	1.30E-09	CAMPEP_0199883622	10139_1	CAMNT_0045795927
Bacillariophyta	Asterionellopsis-glacialis-CCMP134	BP	Bestrophin	6.80E-09	CAMPEP_0199877316	6508_1	CAMNT_0045789009
Bacillariophyta	Asterionellopsis-glacialis-CCMP134	BP	Bestrophin	2.10E-08	CAMPEP_0199901138	114716_1	CAMNT_0045819291
Bacillariophyta	Asterionellopsis-glacialis-CCMP134	BP	Bestrophin	3.20E-08	CAMPEP_0199880828	8486_1	CAMNT_0045792847
Bacillariophyta	Asterionellopsis-glacialis-CCMP134	BP	Bestrophin	3.40E-08	CAMPEP_0199871942	1519_1	CAMNT_0045782367
Bacillariophyta	Asterionellopsis-glacialis-CCMP134	BP	Bestrophin	8.60E-07	CAMPEP_0199876120	5230_1	CAMNT_0045787507
Bacillariophyta	Asterionellopsis-glacialis-CCMP134	BP	Bestrophin	1.60E-06	CAMPEP_0199870338	441_1	CAMNT_0045780517
Bacillariophyta	Asterionellopsis-glacialis-CCMP134	BP	Bestrophin	1.80E-06	CAMPEP_0199877234	6459_1	CAMNT_0045788921
Bacillariophyta	Asterionellopsis-glacialis-CCMP134	BP	Bestrophin	2.10E-06	CAMPEP_0199900606	112670_1	CAMNT_0045818651
Bacillariophyta	Asterionellopsis-glacialis-CCMP134	BP	Bestrophin	1.30E-05	CAMPEP_0199872234	1842_1	CAMNT_0045782723
Bacillariophyta	Asterionellopsis-glacialis-CCMP134	BP	Bestrophin	9.30E-05	CAMPEP_0199884760	10914_1	CAMNT_0045797267
Bacillariophyta	Asterionellopsis-glacialis-CCMP134	BP	SLC4	6.40E-176	CAMPEP_0199886496	12100_1	CAMNT_0045799337
Bacillariophyta	Asterionellopsis-glacialis-CCMP134	BP	SLC4	9.70E-109	CAMPEP_0199878084	6928_1	CAMNT_0045789833
Bacillariophyta	Asterionellopsis-glacialis-CCMP134	CF	PK	1.40E-227	CAMPEP_0199900692	112893_1	CAMNT_0045818745
Bacillariophyta	Asterionellopsis-glacialis-CCMP134	CF	PK	7.80E-223	CAMPEP_0199885816	11724_1	CAMNT_0045798609
Bacillariophyta	Asterionellopsis-glacialis-CCMP134	CF	PK	2.50E-215	CAMPEP_0199884028	10398_1	CAMNT_0045796403
Bacillariophyta	Asterionellopsis-glacialis-CCMP134	CF	PK	8.70E-184	CAMPEP_0199877380	6543_1	CAMNT_0045789083
Bacillariophyta	Asterionellopsis-glacialis-CCMP134	CF	PK	1.20E-179	CAMPEP_0199876502	5517_1	CAMNT_0045787949
Bacillariophyta	Asterionellopsis-glacialis-CCMP134	CF	PK	1.90E-175	CAMPEP_0199890514	15392_1	CAMNT_0045804105
Bacillariophyta	Asterionellopsis-glacialis-CCMP134	CF	PK	1.70E-169	CAMPEP_0199877520	6619_1	CAMNT_0045789233
Bacillariophyta	Asterionellopsis-glacialis-CCMP134	CF	PK	2.60E-134	CAMPEP_0199894746	70936_1	CAMNT_0045809961
Bacillariophyta	Asterionellopsis-glacialis-CCMP134	CF	PK	4.80E-119	CAMPEP_0199903356	157832_1	CAMNT_0045822031
Bacillariophyta	Asterionellopsis-glacialis-CCMP134	CF	PK	9.70E-97	CAMPEP_0199875026	4529_1	CAMNT_0045786227
Bacillariophyta	Asterionellopsis-glacialis-CCMP134	CF	PK	9.40E-30	CAMPEP_0199874506	4172_1	CAMNT_0045785579
Bacillariophyta	Asterionellopsis-glacialis-CCMP134	CF	PK	2.60E-11	CAMPEP_0199893514	55208_1	CAMNT_0045808275
Bacillariophyta	Asterionellopsis-glacialis-CCMP134	CF	PK	1.90E-07	CAMPEP_0199873058	2762_1	CAMNT_0045783795
Bacillariophyta	Asterionellopsis-glacialis-CCMP134	CF	PEPC	0	CAMPEP_0199879544	7756_1	CAMNT_0045791431
Bacillariophyta	Asterionellopsis-glacialis-CCMP134	CF	PEPC	0	CAMPEP_0199869678	34_1	CAMNT_0045779775
Bacillariophyta	Asterionellopsis-glacialis-CCMP134	CF	PEPCK	4.80E-127	CAMPEP_0199877500	6610_1	CAMNT_0045789211
Bacillariophyta	Asterionellopsis-glacialis-CCMP134	CF	PK	1.40E-227	CAMPEP_0199900692	112893_1	CAMNT_0045818745
Bacillariophyta	Asterionellopsis-glacialis-CCMP134	CF	PK	7.80E-223	CAMPEP_0199885816	11724_1	CAMNT_0045798609
Bacillariophyta	Asterionellopsis-glacialis-CCMP134	CF	PK	2.50E-215	CAMPEP_0199884028	10398_1	CAMNT_0045796403
Bacillariophyta	Asterionellopsis-glacialis-CCMP134	CF	PK	8.70E-184	CAMPEP_0199877380	6543_1	CAMNT_0045789083
Bacillariophyta	Asterionellopsis-glacialis-CCMP134	CF	PK	1.20E-179	CAMPEP_0199876502	5517_1	CAMNT_0045787949
Bacillariophyta	Asterionellopsis-glacialis-CCMP134	CF	PK	1.90E-175	CAMPEP_0199890514	15392_1	CAMNT_0045804105
Bacillariophyta	Asterionellopsis-glacialis-CCMP134	CF	PK	1.70E-169	CAMPEP_0199877520	6619_1	CAMNT_0045789233
Bacillariophyta	Asterionellopsis-glacialis-CCMP134	CF	PK	2.60E-134	CAMPEP_0199894746	70936_1	CAMNT_0045809961
Bacillariophyta	Asterionellopsis-glacialis-CCMP134	CF	PK	4.80E-119	CAMPEP_0199903356	157832_1	CAMNT_0045822031
Bacillariophyta	Asterionellopsis-glacialis-CCMP134	CF	PK	9.70E-97	CAMPEP_0199875026	4529_1	CAMNT_0045786227
Bacillariophyta	Asterionellopsis-glacialis-CCMP134	CF	PK	9.40E-30	CAMPEP_0199874506	4172_1	CAMNT_0045785579
Bacillariophyta	Asterionellopsis-glacialis-CCMP134	CF	PK	2.60E-11	CAMPEP_0199893514	55208_1	CAMNT_0045808275
Bacillariophyta	Asterionellopsis-glacialis-CCMP134	CF	PK	1.90E-07	CAMPEP_0199873058	2762_1	CAMNT_0045783795
Bacillariophyta	Asterionellopsis-glacialis-CCMP134	CF	MDH	4.70E-116	CAMPEP_0199905076	158714_1	CAMNT_0045823801
Bacillariophyta	Asterionellopsis-glacialis-CCMP134	CF	MDH	3.50E-69	CAMPEP_0199873594	3132_1	CAMNT_0045784437
Bacillariophyta	Asterionellopsis-glacialis-CCMP134	CF	MDH	7.00E-44	CAMPEP_0199878516	7181_1	CAMNT_0045790315
Bacillariophyta	Asterionellopsis-glacialis-CCMP134	CF	MDH	1.90E-26	CAMPEP_0199890190	15157_1	CAMNT_0045803745
Bacillariophyta	Asterionellopsis-glacialis-CCMP134	CF	MDH	8.30E-17	CAMPEP_0199883560	10099_1	CAMNT_0045795859
Bacillariophyta	Asterionellopsis-glacialis-CCMP134	CF	MDH	6.60E-15	CAMPEP_0199871562	1194_1	CAMNT_0045781903
Bacillariophyta	Asterionellopsis-glacialis-CCMP134	CF	MDH	3.30E-10	CAMPEP_0199871490	1141_1	CAMNT_0045781819
Bacillariophyta	Asterionellopsis-glacialis-CCMP134	CF	MDH	6.70E-07	CAMPEP_0199872990	2713_1	CAMNT_0045783719
Bacillariophyta	Asterionellopsis-glacialis-CCMP134	CF	OMT	1.20E-118	CAMPEP_0199900744	112960_1	CAMNT_0045818805
Bacillariophyta	Asterionellopsis-glacialis-CCMP134	CF	OMT	4.70E-111	CAMPEP_0199884208	10511_1	CAMNT_0045796609
Bacillariophyta	Asterionellopsis-glacialis-CCMP134	CF	OMT	3.60E-38	CAMPEP_0199886394	12048_1	CAMNT_0045799229
Bacillariophyta	Asterionellopsis-glacialis-CCMP134	CF	OMT	2.40E-35	CAMPEP_0199900706	112928_1	CAMNT_0045818759
Bacillariophyta	Asterionellopsis-glacialis-CCMP134	CF	OMT	1.30E-32	CAMPEP_0199891308	17507_1	CAMNT_0045805127
Bacillariophyta	Asterionellopsis-glacialis-CCMP134	CF	OMT	3.30E-30	CAMPEP_0199890676	15576_1	CAMNT_0045804295
Bacillariophyta	Asterionellopsis-glacialis-CCMP134	CF	OMT	1.30E-25	CAMPEP_0199898876	101667_1	CAMNT_0045816037
Bacillariophyta	Asterionellopsis-glacialis-CCMP134	CF	OMT	3.30E-25	CAMPEP_0199902920	157600_1	CAMNT_0045821571
Bacillariophyta	Asterionellopsis-glacialis-CCMP134	CF	OMT	4.10E-24	CAMPEP_0199884470	10696_1	CAMNT_0045796917
Bacillariophyta	Asterionellopsis-glacialis-CCMP134	CF	OMT	3.50E-23	CAMPEP_0199881600	8892_1	CAMNT_0045793659
Bacillariophyta	Asterionellopsis-glacialis-CCMP134	CF	OMT	3.50E-23	CAMPEP_0199882272	9293_1	CAMNT_0045794415
Bacillariophyta	Asterionellopsis-glacialis-CCMP134	CF	OMT	3.60E-23	CAMPEP_0199905718	159044_1	CAMNT_0045824455
Bacillariophyta	Asterionellopsis-glacialis-CCMP134	CF	OMT	3.70E-22	CAMPEP_0199889610	14757_1	CAMNT_0045803039
Bacillariophyta	Asterionellopsis-glacialis-CCMP134	CF	OMT	3.40E-21	CAMPEP_0199877856	6809_1	CAMNT_0045789595
Bacillariophyta	Asterionellopsis-glacialis-CCMP134	CF	OMT	5.60E-20	CAMPEP_0199904016	158176_1	CAMNT_0045822721
Bacillariophyta	Asterionellopsis-glacialis-CCMP134	CF	OMT	1.10E-18	CAMPEP_0199903370	157839_1	CAMNT_0045822045
Bacillariophyta	Asterionellopsis-glacialis-CCMP134	CF	OMT	4.30E-18	CAMPEP_0199890122	15107_1	CAMNT_0045803661
Bacillariophyta	Asterionellopsis-glacialis-CCMP134	CF	OMT	6.90E-18	CAMPEP_0199881616	8910_1	CAMNT_0045793677
Bacillariophyta	Asterionellopsis-glacialis-CCMP134	CF	OMT	1.20E-17	CAMPEP_0199883868	10293_1	CAMNT_0045796209
Bacillariophyta	Asterionellopsis-glacialis-CCMP134	CF	OMT	2.60E-17	CAMPEP_0199870462	514_1	CAMNT_0045780657
Bacillariophyta	Asterionellopsis-glacialis-CCMP134	CF	OMT	3.40E-17	CAMPEP_0199886160	11926_1	CAMNT_0045798991
Bacillariophyta	Asterionellopsis-glacialis-CCMP134	CF	OMT	1.90E-16	CAMPEP_0199906970	159680_1	CAMNT_0045825729
Bacillariophyta	Asterionellopsis-glacialis-CCMP134	CF	OMT	2.90E-16	CAMPEP_0199877688	6708_1	CAMNT_0045789405
Bacillariophyta	Asterionellopsis-glacialis-CCMP134	CF	OMT	7.60E-15	CAMPEP_0199905344	158852_1	CAMNT_0045824073
Bacillariophyta	Asterionellopsis-glacialis-CCMP134	CF	OMT	3.20E-14	CAMPEP_0199889226	14491_1	CAMNT_0045802595
Bacillariophyta	Asterionellopsis-glacialis-CCMP134	CF	OMT	3.80E-14	CAMPEP_0199875640	4925_1	CAMNT_0045786949
Bacillariophyta	Asterionellopsis-glacialis-CCMP134	CF	OMT	7.00E-14	CAMPEP_0199876942	6218_1	CAMNT_0045788559
Bacillariophyta	Asterionellopsis-glacialis-CCMP134	CF	OMT	1.10E-13	CAMPEP_0199883190	9868_1	CAMNT_0045795437
Bacillariophyta	Asterionellopsis-glacialis-CCMP134	CF	OMT	5.30E-13	CAMPEP_0199895650	95039_1	CAMNT_0045811315
Bacillariophyta	Asterionellopsis-glacialis-CCMP134	CF	OMT	6.30E-13	CAMPEP_0199898524	100938_1	CAMNT_0045815531
Bacillariophyta	Asterionellopsis-glacialis-CCMP134	CF	OMT	1.30E-12	CAMPEP_0199900638	112763_1	CAMNT_0045818685
Bacillariophyta	Asterionellopsis-glacialis-CCMP134	CF	OMT	3.60E-12	CAMPEP_0199882676	9556_1	CAMNT_0045794881
Bacillariophyta	Asterionellopsis-glacialis-CCMP134	CF	OMT	1.40E-10	CAMPEP_0199887210	12637_1	CAMNT_0045800197
Bacillariophyta	Asterionellopsis-glacialis-CCMP134	CF	OMT	7.00E-10	CAMPEP_0199881078	8620_1	CAMNT_0045793113
Bacillariophyta	Asterionellopsis-glacialis-CCMP134	CF	OMT	1.00E-09	CAMPEP_0199879522	7744_1	CAMNT_0045791407
Bacillariophyta	Asterionellopsis-glacialis-CCMP134	CF	OMT	2.10E-09	CAMPEP_0199877786	6770_1	CAMNT_0045789519
Bacillariophyta	Asterionellopsis-glacialis-CCMP134	CF	OMT	2.30E-09	CAMPEP_0199907434	159918_1	CAMNT_0045826205
Bacillariophyta	Asterionellopsis-glacialis-CCMP134	CF	OMT	5.80E-09	CAMPEP_0199898150	100157_1	CAMNT_0045814949
Bacillariophyta	Asterionellopsis-glacialis-CCMP134	CF	OMT	1.60E-08	CAMPEP_0199886568	12139_1	CAMNT_0045799411
Bacillariophyta	Asterionellopsis-glacialis-CCMP134	CF	OMT	1.60E-08	CAMPEP_0199899500	103713_1	CAMNT_0045816931
Bacillariophyta	Asterionellopsis-glacialis-CCMP134	CF	OMT	8.00E-07	CAMPEP_0199894560	63929_1	CAMNT_0045809683
Bacillariophyta	Asterionellopsis-glacialis-CCMP134	CF	OMT	1.10E-06	CAMPEP_0199875680	4950_1	CAMNT_0045786997
Bacillariophyta	Asterionellopsis-glacialis-CCMP134	CF	OMT	1.30E-06	CAMPEP_0199896872	97411_1	CAMNT_0045813073
Bacillariophyta	Asterionellopsis-glacialis-CCMP134	CF	OMT	1.30E-06	CAMPEP_0199904258	158300_1	CAMNT_0045822969
Bacillariophyta	Asterionellopsis-glacialis-CCMP134	CF	OMT	3.50E-06	CAMPEP_0199886070	11872_1	CAMNT_0045798891
Bacillariophyta	Asterionellopsis-glacialis-CCMP134	CF	OMT	5.10E-06	CAMPEP_0199882896	9680_1	CAMNT_0045795113
Bacillariophyta	Asterionellopsis-glacialis-CCMP134	CF	OMT	4.50E-05	CAMPEP_0199881702	8961_1	CAMNT_0045793767
Bacillariophyta	Asterionellopsis-glacialis-CCMP134	CF	OMT	6.20E-05	CAMPEP_0199874456	4140_1	CAMNT_0045785523
Bacillariophyta	Asterionellopsis-glacialis-CCMP134	CF	OMT	6.70E-05	CAMPEP_0199904234	158288_1	CAMNT_0045822945
Bacillariophyta	Asterionellopsis-glacialis-CCMP134	CF	OMT	6.70E-05	CAMPEP_0199904880	158616_1	CAMNT_0045823603
Bacillariophyta	Asterionellopsis-glacialis-CCMP134	CF	OMT	7.20E-05	CAMPEP_0199905856	159003_1	CAMNT_0045824595
Bacillariophyta	Asterionellopsis-glacialis-CCMP134	CF	PYC	0	CAMPEP_0199875074	4552_1	CAMNT_0045786283
Bacillariophyta	Asterionellopsis-glacialis-CCMP134	CF	PYC	0	CAMPEP_0199905866	159119_1	CAMNT_0045824605
Bacillariophyta	Asterionellopsis-glacialis-CCMP134	CF	PYC	9.40E-255	CAMPEP_0199893162	53953_1	CAMNT_0045807799
Bacillariophyta	Asterionellopsis-glacialis-CCMP134	CF	PYC	4.70E-174	CAMPEP_0199876062	5197_1	CAMNT_0045787449
Bacillariophyta	Asterionellopsis-glacialis-CCMP134	CF	PYC	9.80E-161	CAMPEP_0199877822	6790_1	CAMNT_0045789559
Bacillariophyta	Asterionellopsis-glacialis-CCMP134	CF	PYC	3.00E-148	CAMPEP_0199895636	95001_1	CAMNT_0045811293
Bacillariophyta	Asterionellopsis-glacialis-CCMP134	CF	PYC	6.90E-119	CAMPEP_0199873086	2775_1	CAMNT_0045783829
Bacillariophyta	Asterionellopsis-glacialis-CCMP134	CF	PYC	1.40E-111	CAMPEP_0199875626	4917_1	CAMNT_0045786931
Bacillariophyta	Asterionellopsis-glacialis-CCMP134	CF	PYC	3.00E-90	CAMPEP_0199901110	114553_1	CAMNT_0045819257
Bacillariophyta	Asterionellopsis-glacialis-CCMP134	CF	PYC	1.20E-88	CAMPEP_0199869794	111_1	CAMNT_0045779919
Bacillariophyta	Asterionellopsis-glacialis-CCMP134	CF	PYC	1.90E-35	CAMPEP_0199903408	157858_1	CAMNT_0045822083
Bacillariophyta	Asterionellopsis-glacialis-CCMP134	CF	PYC	2.30E-14	CAMPEP_0199889194	14467_1	CAMNT_0045802559
Bacillariophyta	Asterionellopsis-glacialis-CCMP134	CF	PYC	4.90E-12	CAMPEP_0199906362	159370_1	CAMNT_0045825115
Bacillariophyta	Asterionellopsis-glacialis-CCMP134	CF	PYC	1.70E-09	CAMPEP_0199901052	114279_1	CAMNT_0045819189
Bacillariophyta	Asterionellopsis-glacialis-CCMP134	CF	PYC	4.50E-07	CAMPEP_0199871070	875_1	CAMNT_0045781339
Bacillariophyta	Asterionellopsis-glacialis-CCMP134	CF	PYC	1.40E-06	CAMPEP_0199881510	8847_1	CAMNT_0045793561
Bacillariophyta	Asterionellopsis-glacialis-CCMP134	CF	PYC	3.50E-06	CAMPEP_0199887714	13011_1	CAMNT_0045800779
Bacillariophyta	Asterionellopsis-glacialis-CCMP134	CF	PYC	7.50E-06	CAMPEP_0199893936	56625_1	CAMNT_0045808847
Bacillariophyta	Asterionellopsis-glacialis-CCMP134	CF	ME	4.80E-70	CAMPEP_0199883908	10314_1	CAMNT_0045796251
Bacillariophyta	Asterionellopsis-glacialis-CCMP134	CF	ME	8.00E-11	CAMPEP_0199887446	12815_1	CAMNT_0045800475
Bacillariophyta	Asterionellopsis-glacialis-CCMP134	CF	ME	1.20E-10	CAMPEP_0199891412	18325_1	CAMNT_0045805281
Bacillariophyta	Asterionellopsis-glacialis-CCMP134	CF	PPDK	5.60E-116	CAMPEP_0199893098	53719_1	CAMNT_0045807713
Bacillariophyta	Asterionellopsis-glacialis-CCMP134	CF	PPDK	3.10E-61	CAMPEP_0199901590	117518_1	CAMNT_0045819861
Bacillariophyta	Asterionellopsis-glacialis-CCMP134	CF	PPDK	4.70E-39	CAMPEP_0199874996	4503_1	CAMNT_0045786181
Bacillariophyta	Asterionellopsis-glacialis-CCMP134	CF	PPDK	2.00E-28	CAMPEP_0199892870	53036_1	CAMNT_0045807425
Bacillariophyta	Asterionellopsis-glacialis-CCMP134	CF	PPDK	3.20E-23	CAMPEP_0199894076	57099_1	CAMNT_0045809023
Bacillariophyta	Asterionellopsis-glacialis-CCMP134	CF	PPDK	1.50E-17	CAMPEP_0199902248	137750_1	CAMNT_0045820765
Bacillariophyta	Asterionellopsis-glacialis-CCMP134	PR	SHMT	3.30E-229	CAMPEP_0199876344	5370_1	CAMNT_0045787755
Bacillariophyta	Asterionellopsis-glacialis-CCMP134	PR	SHMT	1.90E-222	CAMPEP_0199887742	13021_1	CAMNT_0045800809
Bacillariophyta	Asterionellopsis-glacialis-CCMP134	PR	SHMT	2.20E-91	CAMPEP_0199880646	8383_1	CAMNT_0045792649
Bacillariophyta	Asterionellopsis-glacialis-CCMP134	PR	SHMT	8.70E-65	CAMPEP_0199889880	14943_1	CAMNT_0045803371
Bacillariophyta	Asterionellopsis-glacialis-CCMP134	PR	SHMT	2.10E-55	CAMPEP_0199907528	159967_1	CAMNT_0045826307
Bacillariophyta	Asterionellopsis-glacialis-CCMP134	PR	SHMT	6.90E-21	CAMPEP_0199874780	4351_1	CAMNT_0045785905
Bacillariophyta	Asterionellopsis-glacialis-CCMP134	PR	GOX2	8.10E-195	CAMPEP_0199889834	14914_1	CAMNT_0045803319
Bacillariophyta	Asterionellopsis-glacialis-CCMP134	PR	GOX2	3.80E-104	CAMPEP_0199900784	112985_1	CAMNT_0045818849
Bacillariophyta	Asterionellopsis-glacialis-CCMP134	PR	GOX2	3.00E-82	CAMPEP_0199902606	157441_1	CAMNT_0045821253
Bacillariophyta	Asterionellopsis-glacialis-CCMP134	PR	GOX2	6.70E-72	CAMPEP_0199900426	110278_1	CAMNT_0045818343
Bacillariophyta	Asterionellopsis-glacialis-CCMP134	PR	GOX2	3.40E-18	CAMPEP_0199875292	4696_1	CAMNT_0045786531
Bacillariophyta	Asterionellopsis-glacialis-CCMP134	PR	GOX2	1.20E-17	CAMPEP_0199875306	4706_1	CAMNT_0045786547
Bacillariophyta	Asterionellopsis-glacialis-CCMP134	PR	GOX2	2.00E-09	CAMPEP_0199893140	53900_1	CAMNT_0045807773
Bacillariophyta	Asterionellopsis-glacialis-CCMP134	PR	GOX2	5.40E-05	CAMPEP_0199875438	4791_1	CAMNT_0045786705
Bacillariophyta	Asterionellopsis-glacialis-CCMP134	PR	GDCT	4.80E-162	CAMPEP_0199869628	7_1	CAMNT_0045779725
Bacillariophyta	Asterionellopsis-glacialis-CCMP134	PR	GDCT	2.50E-73	CAMPEP_0199874378	4087_1	CAMNT_0045785423
Bacillariophyta	Asterionellopsis-glacialis-CCMP134	PR	GDCT	2.60E-68	CAMPEP_0199872052	1603_1	CAMNT_0045782495
Bacillariophyta	Asterionellopsis-glacialis-CCMP134	PR	GDCT	3.50E-08	CAMPEP_0199892594	52165_1	CAMNT_0045807049
Bacillariophyta	Asterionellopsis-glacialis-CCMP134	PR	PGP	2.50E-157	CAMPEP_0199875294	4695_1	CAMNT_0045786533
Bacillariophyta	Asterionellopsis-glacialis-CCMP134	PR	PGP	2.30E-17	CAMPEP_0199879548	7759_1	CAMNT_0045791435
Bacillariophyta	Asterionellopsis-glacialis-CCMP134	PR	PGP	2.90E-10	CAMPEP_0199878624	7241_1	CAMNT_0045790433
Bacillariophyta	Asterionellopsis-glacialis-CCMP134	PR	PGP	3.10E-08	CAMPEP_0199875536	4852_1	CAMNT_0045786815
Bacillariophyta	Asterionellopsis-glacialis-CCMP134	PR	ICL	3.20E-223	CAMPEP_0199880374	8225_1	CAMNT_0045792347
Bacillariophyta	Asterionellopsis-glacialis-CCMP134	PR	ICL	1.90E-48	CAMPEP_0199876174	5265_1	CAMNT_0045787569
Bacillariophyta	Asterionellopsis-glacialis-CCMP134	PR	ICL	3.10E-46	CAMPEP_0199906792	159590_1	CAMNT_0045825547
Bacillariophyta	Asterionellopsis-glacialis-CCMP134	PR	ICL	2.00E-12	CAMPEP_0199880880	8512_1	CAMNT_0045792899
Bacillariophyta	Asterionellopsis-glacialis-CCMP134	PR	ICL	2.60E-10	CAMPEP_0199905534	158952_1	CAMNT_0045824271
Bacillariophyta	Asterionellopsis-glacialis-CCMP134	PR	GCL	1.40E-242	CAMPEP_0199904390	158365_1	CAMNT_0045823103
Bacillariophyta	Asterionellopsis-glacialis-CCMP134	PR	GCL	3.10E-154	CAMPEP_0199887386	12766_1	CAMNT_0045800403
Bacillariophyta	Asterionellopsis-glacialis-CCMP134	PR	GCL	7.80E-17	CAMPEP_0199875224	4655_1	CAMNT_0045786455
Bacillariophyta	Asterionellopsis-glacialis-CCMP134	PR	GCL	1.10E-09	CAMPEP_0199892660	52345_1	CAMNT_0045807141
Bacillariophyta	Asterionellopsis-glacialis-CCMP134	PR	HR	9.50E-91	CAMPEP_0199888838	14235_1	CAMNT_0045802133
Bacillariophyta	Asterionellopsis-glacialis-CCMP134	PR	HR	1.20E-61	CAMPEP_0199896398	96444_1	CAMNT_0045812417
Bacillariophyta	Asterionellopsis-glacialis-CCMP134	PR	HR	2.90E-53	CAMPEP_0199894526	62579_1	CAMNT_0045809621
Bacillariophyta	Asterionellopsis-glacialis-CCMP134	PR	HR	6.70E-32	CAMPEP_0199878264	7037_1	CAMNT_0045790037
Bacillariophyta	Asterionellopsis-glacialis-CCMP134	PR	HR	4.00E-31	CAMPEP_0199879922	7965_1	CAMNT_0045791841
Bacillariophyta	Asterionellopsis-glacialis-CCMP134	PR	HR	6.70E-29	CAMPEP_0199877532	6628_1	CAMNT_0045789245
Bacillariophyta	Asterionellopsis-glacialis-CCMP134	PR	HR	4.30E-15	CAMPEP_0199872346	2036_1	CAMNT_0045782893
Bacillariophyta	Asterionellopsis-glacialis-CCMP134	PR	HR	4.00E-12	CAMPEP_0199890438	15303_1	CAMNT_0045804021
Bacillariophyta	Asterionellopsis-glacialis-CCMP134	PR	SPT	2.20E-150	CAMPEP_0199871212	966_1	CAMNT_0045781509
Bacillariophyta	Asterionellopsis-glacialis-CCMP134	PR	SPT	2.70E-09	CAMPEP_0199892274	51151_1	CAMNT_0045806637
Bacillariophyta	Asterionellopsis-glacialis-CCMP134	PR	SPT	2.50E-06	CAMPEP_0199885282	11331_1	CAMNT_0045797941
Bacillariophyta	Asterionellopsis-glacialis-CCMP134	PR	TSR	9.00E-102	CAMPEP_0199886102	11891_1	CAMNT_0045798929
Bacillariophyta	Asterionellopsis-glacialis-CCMP134	PR	TSR	1.60E-45	CAMPEP_0199906236	159309_1	CAMNT_0045824987
Bacillariophyta	Asterionellopsis-glacialis-CCMP134	PR	TSR	2.20E-35	CAMPEP_0199888368	13920_1	CAMNT_0045801593
Bacillariophyta	Asterionellopsis-glacialis-CCMP134	PR	TSR	7.40E-34	CAMPEP_0199904174	158259_1	CAMNT_0045822885
Bacillariophyta	Asterionellopsis-glacialis-CCMP134	PR	TSR	6.60E-28	CAMPEP_0199873850	3364_1	CAMNT_0045784735
Bacillariophyta	Asterionellopsis-glacialis-CCMP134	PR	TSR	4.60E-17	CAMPEP_0199901554	117353_1	CAMNT_0045819823
Bacillariophyta	Asterionellopsis-glacialis-CCMP134	PR	TSR	1.20E-13	CAMPEP_0199890672	15573_1	CAMNT_0045804289
Bacillariophyta	Asterionellopsis-glacialis-CCMP134	PR	TSR	6.90E-08	CAMPEP_0199907114	159754_1	CAMNT_0045825879
Bacillariophyta	Asterionellopsis-glacialis-CCMP134	PR	TSR	1.00E-06	CAMPEP_0199887146	12583_1	CAMNT_0045800115
Bacillariophyta	Asterionellopsis-glacialis-CCMP134	PR	MS	8.40E-77	CAMPEP_0199906800	159594_1	CAMNT_0045825555
Bacillariophyta	Asterionellopsis-glacialis-CCMP134	PR	MS	1.10E-56	CAMPEP_0199901396	116219_1	CAMNT_0045819627
Bacillariophyta	Asterionellopsis-glacialis-CCMP134	PR	MS	2.80E-38	CAMPEP_0199890278	15211_1	CAMNT_0045803849
Bacillariophyta	Asterionellopsis-glacialis-CCMP134	PR	MS	2.50E-05	CAMPEP_0199892546	51976_1	CAMNT_0045806997
Bacillariophyta	Asterionellopsis-glacialis-CCMP134	PR	GOX1	6.30E-163	CAMPEP_0199900784	112985_1	CAMNT_0045818849
Bacillariophyta	Asterionellopsis-glacialis-CCMP134	PR	GOX1	1.60E-97	CAMPEP_0199889834	14914_1	CAMNT_0045803319
Bacillariophyta	Asterionellopsis-glacialis-CCMP134	PR	GOX1	1.40E-82	CAMPEP_0199900426	110278_1	CAMNT_0045818343
Bacillariophyta	Asterionellopsis-glacialis-CCMP134	PR	GOX1	2.70E-78	CAMPEP_0199902606	157441_1	CAMNT_0045821253
Bacillariophyta	Asterionellopsis-glacialis-CCMP134	PR	GOX1	2.30E-20	CAMPEP_0199875306	4706_1	CAMNT_0045786547
Bacillariophyta	Asterionellopsis-glacialis-CCMP134	PR	GOX1	5.10E-13	CAMPEP_0199875292	4696_1	CAMNT_0045786531
Bacillariophyta	Asterionellopsis-glacialis-CCMP134	PR	GOX1	2.40E-07	CAMPEP_0199893140	53900_1	CAMNT_0045807773
Bacillariophyta	Asterionellopsis-glacialis-CCMP134	PR	GOX1	8.10E-07	CAMPEP_0199875438	4791_1	CAMNT_0045786705
Bacillariophyta	Asterionellopsis-glacialis-CCMP134	PR	GOX1	6.60E-06	CAMPEP_0199891754	21171_1	CAMNT_0045805807
Bacillariophyta	Asterionellopsis-glacialis-CCMP134	PR	GOX1	9.50E-05	CAMPEP_0199877038	6344_1	CAMNT_0045788699
Bacillariophyta	Asterionellopsis-glacialis-CCMP134	PR	ALAT_GGAT	1.10E-220	CAMPEP_0199879052	7484_1	CAMNT_0045790911
Bacillariophyta	Asterionellopsis-glacialis-CCMP134	PR	ALAT_GGAT	9.20E-210	CAMPEP_0199885130	11211_1	CAMNT_0045797747
Bacillariophyta	Asterionellopsis-glacialis-CCMP134	PR	ALAT_GGAT	1.30E-29	CAMPEP_0199888858	14254_1	CAMNT_0045802157
Bacillariophyta	Asterionellopsis-glacialis-CCMP134	PR	ALAT_GGAT	6.60E-19	CAMPEP_0199903972	158154_1	CAMNT_0045822675
Bacillariophyta	Asterionellopsis-glacialis-CCMP134	PR	ALAT_GGAT	2.80E-18	CAMPEP_0199904432	158386_1	CAMNT_0045823145
Bacillariophyta	Asterionellopsis-glacialis-CCMP134	PR	ALAT_GGAT	3.70E-18	CAMPEP_0199892774	52740_1	CAMNT_0045807305
Bacillariophyta	Asterionellopsis-glacialis-CCMP134	PR	ALAT_GGAT	9.80E-16	CAMPEP_0199885054	11142_1	CAMNT_0045797645
Bacillariophyta	Asterionellopsis-glacialis-CCMP134	PR	ALAT_GGAT	9.60E-15	CAMPEP_0199877044	6349_1	CAMNT_0045788705
Bacillariophyta	Asterionellopsis-glacialis-CCMP134	PR	ALAT_GGAT	1.40E-11	CAMPEP_0199882108	9205_1	CAMNT_0045794231
Bacillariophyta	Asterionellopsis-glacialis-CCMP134	PR	ALAT_GGAT	1.60E-11	CAMPEP_0199891050	16074_1	CAMNT_0045804739
Bacillariophyta	Asterionellopsis-glacialis-CCMP134	PR	ALAT_GGAT	1.40E-10	CAMPEP_0199881494	8840_1	CAMNT_0045793545
Bacillariophyta	Asterionellopsis-glacialis-CCMP134	PR	ALAT_GGAT	8.30E-10	CAMPEP_0199901654	117971_1	CAMNT_0045819939
Bacillariophyta	Asterionellopsis-glacialis-CCMP134	PR	ALAT_GGAT	8.50E-07	CAMPEP_0199889626	14767_1	CAMNT_0045803061
Bacillariophyta	Asterionellopsis-glacialis-CCMP134	PR	ALAT_GGAT	5.60E-06	CAMPEP_0199873654	3187_1	CAMNT_0045784501
Bacillariophyta	Asterionellopsis-glacialis-CCMP134	PR	ALAT_GGAT	1.00E-05	CAMPEP_0199870390	467_1	CAMNT_0045780571
Bacillariophyta	Asterionellopsis-glacialis-CCMP134	PR	ALAT_GGAT	1.00E-05	CAMPEP_0199890006	15028_1	CAMNT_0045803519
Bacillariophyta	Asterionellopsis-glacialis-CCMP134	PR	ALAT_GGAT	2.40E-05	CAMPEP_0199893328	54503_1	CAMNT_0045808027
Bacillariophyta	Chaetoceros-affinis-CCMP159	BP	CA_alpha	1.60E-42	CAMPEP_0187013100	2398_1	CAMNT_0029937801
Bacillariophyta	Chaetoceros-affinis-CCMP159	BP	CA_alpha	4.00E-37	CAMPEP_0187011342	845_1	CAMNT_0029935513
Bacillariophyta	Chaetoceros-affinis-CCMP159	BP	CA_alpha	1.80E-23	CAMPEP_0187036630	108748_1	CAMNT_0029970049
Bacillariophyta	Chaetoceros-affinis-CCMP159	BP	CA_alpha	1.90E-21	CAMPEP_0187018058	5909_1	CAMNT_0029943811
Bacillariophyta	Chaetoceros-affinis-CCMP159	BP	Bestrophin	3.30E-80	CAMPEP_0187015704	4018_1	CAMNT_0029940767
Bacillariophyta	Chaetoceros-affinis-CCMP159	BP	Bestrophin	3.50E-77	CAMPEP_0187026614	12804_1	CAMNT_0029954723
Bacillariophyta	Chaetoceros-affinis-CCMP159	BP	Bestrophin	5.80E-55	CAMPEP_0187027068	13316_1	CAMNT_0029955435
Bacillariophyta	Chaetoceros-affinis-CCMP159	BP	Bestrophin	9.60E-41	CAMPEP_0187016934	4926_1	CAMNT_0029942257
Bacillariophyta	Chaetoceros-affinis-CCMP159	BP	Bestrophin	8.30E-40	CAMPEP_0187022828	9553_1	CAMNT_0029949819
Bacillariophyta	Chaetoceros-affinis-CCMP159	BP	Bestrophin	8.40E-23	CAMPEP_0187033132	69252_1	CAMNT_0029965305
Bacillariophyta	Chaetoceros-affinis-CCMP159	BP	Bestrophin	3.00E-22	CAMPEP_0187014416	3199_1	CAMNT_0029939291
Bacillariophyta	Chaetoceros-affinis-CCMP159	BP	Bestrophin	1.50E-17	CAMPEP_0187018634	6366_1	CAMNT_0029944559
Bacillariophyta	Chaetoceros-affinis-CCMP159	BP	Bestrophin	3.40E-16	CAMPEP_0187015054	3595_1	CAMNT_0029940025
Bacillariophyta	Chaetoceros-affinis-CCMP159	BP	Bestrophin	3.20E-15	CAMPEP_0187014854	3454_1	CAMNT_0029939775
Bacillariophyta	Chaetoceros-affinis-CCMP159	BP	Bestrophin	4.10E-15	CAMPEP_0187018288	6101_1	CAMNT_0029944121
Bacillariophyta	Chaetoceros-affinis-CCMP159	BP	Bestrophin	5.10E-13	CAMPEP_0187037670	109282_1	CAMNT_0029971115
Bacillariophyta	Chaetoceros-affinis-CCMP159	BP	Bestrophin	3.50E-11	CAMPEP_0187014838	3444_1	CAMNT_0029939759
Bacillariophyta	Chaetoceros-affinis-CCMP159	BP	Bestrophin	4.80E-11	CAMPEP_0187034338	107568_1	CAMNT_0029967699
Bacillariophyta	Chaetoceros-affinis-CCMP159	BP	Bestrophin	4.90E-11	CAMPEP_0187020934	8013_1	CAMNT_0029947381
Bacillariophyta	Chaetoceros-affinis-CCMP159	BP	Bestrophin	4.00E-09	CAMPEP_0187035006	107919_1	CAMNT_0029968393
Bacillariophyta	Chaetoceros-affinis-CCMP159	BP	Bestrophin	7.70E-09	CAMPEP_0187019762	7274_1	CAMNT_0029946061
Bacillariophyta	Chaetoceros-affinis-CCMP159	BP	SLC4	1.50E-177	CAMPEP_0187038514	109728_1	CAMNT_0029972009
Bacillariophyta	Chaetoceros-affinis-CCMP159	BP	SLC4	4.40E-173	CAMPEP_0187014446	3216_1	CAMNT_0029939323
Bacillariophyta	Chaetoceros-affinis-CCMP159	BP	SLC4	3.80E-168	CAMPEP_0187020312	7568_1	CAMNT_0029946639
Bacillariophyta	Chaetoceros-affinis-CCMP159	CF	PK	0	CAMPEP_0187034738	107781_1	CAMNT_0029968117
Bacillariophyta	Chaetoceros-affinis-CCMP159	CF	PK	4.40E-221	CAMPEP_0187023374	10139_1	CAMNT_0029950609
Bacillariophyta	Chaetoceros-affinis-CCMP159	CF	PK	8.60E-181	CAMPEP_0187015858	4123_1	CAMNT_0029940951
Bacillariophyta	Chaetoceros-affinis-CCMP159	CF	PK	5.90E-173	CAMPEP_0187013182	2454_1	CAMNT_0029937895
Bacillariophyta	Chaetoceros-affinis-CCMP159	CF	PK	2.90E-171	CAMPEP_0187038214	109563_1	CAMNT_0029971679
Bacillariophyta	Chaetoceros-affinis-CCMP159	CF	PK	2.30E-55	CAMPEP_0187019022	6747_1	CAMNT_0029945145
Bacillariophyta	Chaetoceros-affinis-CCMP159	CF	PEPC	0	CAMPEP_0187030682	45480_1	CAMNT_0029961339
Bacillariophyta	Chaetoceros-affinis-CCMP159	CF	PEPC	0	CAMPEP_0187019714	7244_1	CAMNT_0029946007
Bacillariophyta	Chaetoceros-affinis-CCMP159	CF	PEPCK	2.30E-252	CAMPEP_0187012240	1854_1	CAMNT_0029936815
Bacillariophyta	Chaetoceros-affinis-CCMP159	CF	PK	0	CAMPEP_0187034738	107781_1	CAMNT_0029968117
Bacillariophyta	Chaetoceros-affinis-CCMP159	CF	PK	4.40E-221	CAMPEP_0187023374	10139_1	CAMNT_0029950609
Bacillariophyta	Chaetoceros-affinis-CCMP159	CF	PK	8.60E-181	CAMPEP_0187015858	4123_1	CAMNT_0029940951
Bacillariophyta	Chaetoceros-affinis-CCMP159	CF	PK	5.90E-173	CAMPEP_0187013182	2454_1	CAMNT_0029937895
Bacillariophyta	Chaetoceros-affinis-CCMP159	CF	PK	2.90E-171	CAMPEP_0187038214	109563_1	CAMNT_0029971679
Bacillariophyta	Chaetoceros-affinis-CCMP159	CF	PK	2.30E-55	CAMPEP_0187019022	6747_1	CAMNT_0029945145
Bacillariophyta	Chaetoceros-affinis-CCMP159	CF	MDH	9.60E-119	CAMPEP_0187011740	1230_1	CAMNT_0029936051
Bacillariophyta	Chaetoceros-affinis-CCMP159	CF	MDH	6.30E-66	CAMPEP_0187018316	6118_1	CAMNT_0029944151
Bacillariophyta	Chaetoceros-affinis-CCMP159	CF	MDH	2.30E-16	CAMPEP_0187033374	84856_1	CAMNT_0029965779
Bacillariophyta	Chaetoceros-affinis-CCMP159	CF	MDH	3.30E-16	CAMPEP_0187011518	979_1	CAMNT_0029935737
Bacillariophyta	Chaetoceros-affinis-CCMP159	CF	MDH	4.90E-14	CAMPEP_0187022574	9262_1	CAMNT_0029949435
Bacillariophyta	Chaetoceros-affinis-CCMP159	CF	OMT	1.60E-115	CAMPEP_0187015192	3676_1	CAMNT_0029940173
Bacillariophyta	Chaetoceros-affinis-CCMP159	CF	OMT	5.10E-30	CAMPEP_0187034008	96666_1	CAMNT_0029966909
Bacillariophyta	Chaetoceros-affinis-CCMP159	CF	OMT	2.00E-29	CAMPEP_0187024132	10756_1	CAMNT_0029951529
Bacillariophyta	Chaetoceros-affinis-CCMP159	CF	OMT	3.10E-27	CAMPEP_0187034630	107725_1	CAMNT_0029968001
Bacillariophyta	Chaetoceros-affinis-CCMP159	CF	OMT	9.60E-24	CAMPEP_0187024928	11332_1	CAMNT_0029952483
Bacillariophyta	Chaetoceros-affinis-CCMP159	CF	OMT	6.50E-23	CAMPEP_0187026132	12363_1	CAMNT_0029954073
Bacillariophyta	Chaetoceros-affinis-CCMP159	CF	OMT	8.40E-23	CAMPEP_0187025134	11507_1	CAMNT_0029952767
Bacillariophyta	Chaetoceros-affinis-CCMP159	CF	OMT	7.40E-21	CAMPEP_0187019554	7150_1	CAMNT_0029945831
Bacillariophyta	Chaetoceros-affinis-CCMP159	CF	OMT	2.30E-19	CAMPEP_0187020548	7729_1	CAMNT_0029946915
Bacillariophyta	Chaetoceros-affinis-CCMP159	CF	OMT	2.10E-18	CAMPEP_0187030610	45451_1	CAMNT_0029961265
Bacillariophyta	Chaetoceros-affinis-CCMP159	CF	OMT	2.50E-18	CAMPEP_0187010350	70_1	CAMNT_0029934253
Bacillariophyta	Chaetoceros-affinis-CCMP159	CF	OMT	6.70E-18	CAMPEP_0187020828	7938_1	CAMNT_0029947249
Bacillariophyta	Chaetoceros-affinis-CCMP159	CF	OMT	7.30E-18	CAMPEP_0187037876	109386_1	CAMNT_0029971323
Bacillariophyta	Chaetoceros-affinis-CCMP159	CF	OMT	8.60E-18	CAMPEP_0187031494	51551_1	CAMNT_0029962533
Bacillariophyta	Chaetoceros-affinis-CCMP159	CF	OMT	1.30E-15	CAMPEP_0187031696	53833_1	CAMNT_0029962863
Bacillariophyta	Chaetoceros-affinis-CCMP159	CF	OMT	1.80E-15	CAMPEP_0187030370	44731_1	CAMNT_0029960911
Bacillariophyta	Chaetoceros-affinis-CCMP159	CF	OMT	3.40E-15	CAMPEP_0187018720	6444_1	CAMNT_0029944673
Bacillariophyta	Chaetoceros-affinis-CCMP159	CF	OMT	5.70E-15	CAMPEP_0187013240	2490_1	CAMNT_0029937961
Bacillariophyta	Chaetoceros-affinis-CCMP159	CF	OMT	9.90E-13	CAMPEP_0187014908	3490_1	CAMNT_0029939847
Bacillariophyta	Chaetoceros-affinis-CCMP159	CF	OMT	1.80E-12	CAMPEP_0187017340	5242_1	CAMNT_0029942791
Bacillariophyta	Chaetoceros-affinis-CCMP159	CF	OMT	3.80E-11	CAMPEP_0187012802	2212_1	CAMNT_0029937453
Bacillariophyta	Chaetoceros-affinis-CCMP159	CF	OMT	6.40E-11	CAMPEP_0187025208	11560_1	CAMNT_0029952857
Bacillariophyta	Chaetoceros-affinis-CCMP159	CF	OMT	1.20E-10	CAMPEP_0187011112	631_1	CAMNT_0029935215
Bacillariophyta	Chaetoceros-affinis-CCMP159	CF	OMT	4.00E-10	CAMPEP_0187014046	2984_1	CAMNT_0029938877
Bacillariophyta	Chaetoceros-affinis-CCMP159	CF	OMT	3.10E-09	CAMPEP_0187017946	5819_1	CAMNT_0029943669
Bacillariophyta	Chaetoceros-affinis-CCMP159	CF	OMT	3.90E-08	CAMPEP_0187020028	7422_1	CAMNT_0029946341
Bacillariophyta	Chaetoceros-affinis-CCMP159	CF	OMT	5.20E-08	CAMPEP_0187026612	12806_1	CAMNT_0029954721
Bacillariophyta	Chaetoceros-affinis-CCMP159	CF	OMT	8.20E-08	CAMPEP_0187015744	4039_1	CAMNT_0029940813
Bacillariophyta	Chaetoceros-affinis-CCMP159	CF	OMT	9.70E-08	CAMPEP_0187027136	13389_1	CAMNT_0029955529
Bacillariophyta	Chaetoceros-affinis-CCMP159	CF	OMT	1.20E-07	CAMPEP_0187010762	360_1	CAMNT_0029934771
Bacillariophyta	Chaetoceros-affinis-CCMP159	CF	OMT	4.50E-07	CAMPEP_0187033768	87917_1	CAMNT_0029966451
Bacillariophyta	Chaetoceros-affinis-CCMP159	CF	OMT	1.70E-06	CAMPEP_0187019992	7403_1	CAMNT_0029946305
Bacillariophyta	Chaetoceros-affinis-CCMP159	CF	OMT	1.90E-05	CAMPEP_0187016154	4343_1	CAMNT_0029941311
Bacillariophyta	Chaetoceros-affinis-CCMP159	CF	OMT	2.20E-05	CAMPEP_0187019918	7364_1	CAMNT_0029946227
Bacillariophyta	Chaetoceros-affinis-CCMP159	CF	OMT	3.30E-05	CAMPEP_0187022068	8826_1	CAMNT_0029948763
Bacillariophyta	Chaetoceros-affinis-CCMP159	CF	PYC	0	CAMPEP_0187011318	830_1	CAMNT_0029935481
Bacillariophyta	Chaetoceros-affinis-CCMP159	CF	PYC	0	CAMPEP_0187020622	7787_1	CAMNT_0029947001
Bacillariophyta	Chaetoceros-affinis-CCMP159	CF	PYC	1.70E-157	CAMPEP_0187015262	3710_1	CAMNT_0029940243
Bacillariophyta	Chaetoceros-affinis-CCMP159	CF	PYC	1.20E-139	CAMPEP_0187038376	109651_1	CAMNT_0029971853
Bacillariophyta	Chaetoceros-affinis-CCMP159	CF	PYC	1.70E-85	CAMPEP_0187034814	107822_1	CAMNT_0029968195
Bacillariophyta	Chaetoceros-affinis-CCMP159	CF	PYC	1.70E-74	CAMPEP_0187034244	107522_1	CAMNT_0029967601
Bacillariophyta	Chaetoceros-affinis-CCMP159	CF	PYC	4.90E-12	CAMPEP_0187018534	6298_1	CAMNT_0029944443
Bacillariophyta	Chaetoceros-affinis-CCMP159	CF	PYC	1.40E-11	CAMPEP_0187037386	109135_1	CAMNT_0029970821
Bacillariophyta	Chaetoceros-affinis-CCMP159	CF	PYC	4.40E-09	CAMPEP_0187015808	4078_1	CAMNT_0029940887
Bacillariophyta	Chaetoceros-affinis-CCMP159	CF	PYC	4.90E-06	CAMPEP_0187036672	108758_1	CAMNT_0029970091
Bacillariophyta	Chaetoceros-affinis-CCMP159	CF	ME	4.60E-255	CAMPEP_0187015400	3803_1	CAMNT_0029940397
Bacillariophyta	Chaetoceros-affinis-CCMP159	CF	PPDK	0	CAMPEP_0187024552	11020_1	CAMNT_0029951999
Bacillariophyta	Chaetoceros-affinis-CCMP159	CF	PPDK	9.40E-11	CAMPEP_0187031942	57838_1	CAMNT_0029963293
Bacillariophyta	Chaetoceros-affinis-CCMP159	CF	PPDK	2.90E-05	CAMPEP_0187030910	46799_1	CAMNT_0029961647
Bacillariophyta	Chaetoceros-affinis-CCMP159	PR	SHMT	5.40E-223	CAMPEP_0187010994	522_1	CAMNT_0029935043
Bacillariophyta	Chaetoceros-affinis-CCMP159	PR	SHMT	7.40E-223	CAMPEP_0187021692	8541_1	CAMNT_0029948285
Bacillariophyta	Chaetoceros-affinis-CCMP159	PR	SHMT	3.50E-50	CAMPEP_0187030270	44435_1	CAMNT_0029960747
Bacillariophyta	Chaetoceros-affinis-CCMP159	PR	SHMT	3.40E-40	CAMPEP_0187036824	108848_1	CAMNT_0029970247
Bacillariophyta	Chaetoceros-affinis-CCMP159	PR	GOX2	2.40E-196	CAMPEP_0187035660	108255_1	CAMNT_0029969063
Bacillariophyta	Chaetoceros-affinis-CCMP159	PR	GOX2	1.20E-08	CAMPEP_0187029530	42281_1	CAMNT_0029959637
Bacillariophyta	Chaetoceros-affinis-CCMP159	PR	GDCT	4.60E-164	CAMPEP_0187013164	2440_1	CAMNT_0029937869
Bacillariophyta	Chaetoceros-affinis-CCMP159	PR	GDCT	1.10E-147	CAMPEP_0187018150	5989_1	CAMNT_0029943937
Bacillariophyta	Chaetoceros-affinis-CCMP159	PR	PGP	1.50E-157	CAMPEP_0187034836	107801_1	CAMNT_0029968219
Bacillariophyta	Chaetoceros-affinis-CCMP159	PR	PGP	2.30E-39	CAMPEP_0187034544	107681_1	CAMNT_0029967913
Bacillariophyta	Chaetoceros-affinis-CCMP159	PR	PGP	1.60E-10	CAMPEP_0187036854	108861_1	CAMNT_0029970277
Bacillariophyta	Chaetoceros-affinis-CCMP159	PR	PGP	5.10E-07	CAMPEP_0187012366	1937_1	CAMNT_0029936961
Bacillariophyta	Chaetoceros-affinis-CCMP159	PR	PGP	8.90E-05	CAMPEP_0187026502	12718_1	CAMNT_0029954577
Bacillariophyta	Chaetoceros-affinis-CCMP159	PR	ICL	2.20E-297	CAMPEP_0187034046	99314_1	CAMNT_0029966985
Bacillariophyta	Chaetoceros-affinis-CCMP159	PR	ICL	6.50E-14	CAMPEP_0187021008	8069_1	CAMNT_0029947469
Bacillariophyta	Chaetoceros-affinis-CCMP159	PR	ICL	4.60E-11	CAMPEP_0187029548	42319_1	CAMNT_0029959661
Bacillariophyta	Chaetoceros-affinis-CCMP159	PR	ICL	4.60E-11	CAMPEP_0187023288	10049_1	CAMNT_0029950479
Bacillariophyta	Chaetoceros-affinis-CCMP159	PR	GCL	1.10E-239	CAMPEP_0187024444	10924_1	CAMNT_0029951863
Bacillariophyta	Chaetoceros-affinis-CCMP159	PR	HR	5.60E-103	CAMPEP_0187016018	4258_1	CAMNT_0029941161
Bacillariophyta	Chaetoceros-affinis-CCMP159	PR	HR	2.70E-22	CAMPEP_0187038076	109492_1	CAMNT_0029971539
Bacillariophyta	Chaetoceros-affinis-CCMP159	PR	HR	9.60E-18	CAMPEP_0187017486	5379_1	CAMNT_0029942995
Bacillariophyta	Chaetoceros-affinis-CCMP159	PR	HR	3.70E-17	CAMPEP_0187026052	12269_1	CAMNT_0029953959
Bacillariophyta	Chaetoceros-affinis-CCMP159	PR	SPT	2.70E-151	CAMPEP_0187019498	7114_1	CAMNT_0029945769
Bacillariophyta	Chaetoceros-affinis-CCMP159	PR	TSR	1.20E-33	CAMPEP_0187026210	12443_1	CAMNT_0029954177
Bacillariophyta	Chaetoceros-affinis-CCMP159	PR	TSR	2.60E-09	CAMPEP_0187015762	4047_1	CAMNT_0029940831
Bacillariophyta	Chaetoceros-affinis-CCMP159	PR	MS	6.40E-271	CAMPEP_0187034022	97775_1	CAMNT_0029966937
Bacillariophyta	Chaetoceros-affinis-CCMP159	PR	GOX1	8.60E-96	CAMPEP_0187035660	108255_1	CAMNT_0029969063
Bacillariophyta	Chaetoceros-affinis-CCMP159	PR	ALAT_GGAT	2.30E-212	CAMPEP_0187026742	12931_1	CAMNT_0029954897
Bacillariophyta	Chaetoceros-affinis-CCMP159	PR	ALAT_GGAT	7.90E-196	CAMPEP_0187014060	2987_1	CAMNT_0029938891
Bacillariophyta	Chaetoceros-affinis-CCMP159	PR	ALAT_GGAT	7.90E-23	CAMPEP_0187018718	6440_1	CAMNT_0029944671
Bacillariophyta	Chaetoceros-affinis-CCMP159	PR	ALAT_GGAT	1.60E-15	CAMPEP_0187027748	16588_1	CAMNT_0029956545
Bacillariophyta	Chaetoceros-affinis-CCMP159	PR	ALAT_GGAT	2.00E-14	CAMPEP_0187023620	10443_1	CAMNT_0029950957
Bacillariophyta	Chaetoceros-affinis-CCMP159	PR	ALAT_GGAT	5.40E-13	CAMPEP_0187025044	11423_1	CAMNT_0029952633
Bacillariophyta	Chaetoceros-affinis-CCMP159	PR	ALAT_GGAT	4.00E-10	CAMPEP_0187031668	53565_1	CAMNT_0029962823
Bacillariophyta	Chaetoceros-affinis-CCMP159	PR	ALAT_GGAT	4.00E-09	CAMPEP_0187035172	108007_1	CAMNT_0029968565
Bacillariophyta	Chaetoceros-affinis-CCMP159	PR	ALAT_GGAT	3.90E-08	CAMPEP_0187015458	3842_1	CAMNT_0029940465
Bacillariophyta	Chaetoceros-affinis-CCMP159	PR	ALAT_GGAT	9.00E-08	CAMPEP_0187016396	4519_1	CAMNT_0029941607
Bacillariophyta	Chaetoceros-affinis-CCMP159	PR	GK	9.20E-70	CAMPEP_0187026052	12269_1	CAMNT_0029953959
Bacillariophyta	Chaetoceros-affinis-CCMP159	PR	GK	6.90E-11	CAMPEP_0187030424	44915_1	CAMNT_0029960995
Bacillariophyta	Chaetoceros-curvisetus	BP	CA_alpha	1.20E-38	CAMPEP_0187045476	5338_1	CAMNT_0029980625
Bacillariophyta	Chaetoceros-curvisetus	BP	CA_alpha	5.10E-29	CAMPEP_0187065168	91135_1	CAMNT_0030006429
Bacillariophyta	Chaetoceros-curvisetus	BP	Bestrophin	1.70E-72	CAMPEP_0187073422	172252_1	CAMNT_0030017483
Bacillariophyta	Chaetoceros-curvisetus	BP	Bestrophin	7.50E-55	CAMPEP_0187074866	173040_1	CAMNT_0030019061
Bacillariophyta	Chaetoceros-curvisetus	BP	Bestrophin	1.10E-33	CAMPEP_0187057910	75704_1	CAMNT_0029996999
Bacillariophyta	Chaetoceros-curvisetus	BP	Bestrophin	3.00E-22	CAMPEP_0187047208	6803_1	CAMNT_0029983045
Bacillariophyta	Chaetoceros-curvisetus	BP	Bestrophin	5.10E-22	CAMPEP_0187048756	7889_1	CAMNT_0029984995
Bacillariophyta	Chaetoceros-curvisetus	BP	Bestrophin	9.90E-18	CAMPEP_0187045994	5729_1	CAMNT_0029981305
Bacillariophyta	Chaetoceros-curvisetus	BP	Bestrophin	5.70E-10	CAMPEP_0187055666	72427_1	CAMNT_0029994021
Bacillariophyta	Chaetoceros-curvisetus	BP	Bestrophin	1.80E-09	CAMPEP_0187045122	5093_1	CAMNT_0029980187
Bacillariophyta	Chaetoceros-curvisetus	BP	Bestrophin	9.80E-08	CAMPEP_0187049972	8819_1	CAMNT_0029986613
Bacillariophyta	Chaetoceros-curvisetus	BP	Bestrophin	7.80E-06	CAMPEP_0187041788	2760_1	CAMNT_0029976045
Bacillariophyta	Chaetoceros-curvisetus	BP	SLC4	1.10E-118	CAMPEP_0187047164	6754_1	CAMNT_0029982967
Bacillariophyta	Chaetoceros-curvisetus	BP	SLC4	2.60E-105	CAMPEP_0187068402	106425_1	CAMNT_0030011595
Bacillariophyta	Chaetoceros-curvisetus	CF	PK	7.10E-161	CAMPEP_0187047476	7072_1	CAMNT_0029983449
Bacillariophyta	Chaetoceros-curvisetus	CF	PK	2.10E-150	CAMPEP_0187041122	2326_1	CAMNT_0029975253
Bacillariophyta	Chaetoceros-curvisetus	CF	PK	1.40E-132	CAMPEP_0187055782	72606_1	CAMNT_0029994179
Bacillariophyta	Chaetoceros-curvisetus	CF	PK	2.50E-131	CAMPEP_0187074312	172748_1	CAMNT_0030018477
Bacillariophyta	Chaetoceros-curvisetus	CF	PK	3.40E-130	CAMPEP_0187047262	6856_1	CAMNT_0029983109
Bacillariophyta	Chaetoceros-curvisetus	CF	PK	2.30E-73	CAMPEP_0187068148	105823_1	CAMNT_0030011107
Bacillariophyta	Chaetoceros-curvisetus	CF	PK	8.00E-56	CAMPEP_0187053390	69071_1	CAMNT_0029991011
Bacillariophyta	Chaetoceros-curvisetus	CF	PK	2.60E-09	CAMPEP_0187059178	77629_1	CAMNT_0029998677
Bacillariophyta	Chaetoceros-curvisetus	CF	PK	2.60E-07	CAMPEP_0187064740	90548_1	CAMNT_0030005927
Bacillariophyta	Chaetoceros-curvisetus	CF	PEPC	3.20E-255	CAMPEP_0187048088	7463_1	CAMNT_0029984195
Bacillariophyta	Chaetoceros-curvisetus	CF	PEPC	1.80E-220	CAMPEP_0187048326	7605_1	CAMNT_0029984461
Bacillariophyta	Chaetoceros-curvisetus	CF	PEPC	6.40E-30	CAMPEP_0187073498	172295_1	CAMNT_0030017569
Bacillariophyta	Chaetoceros-curvisetus	CF	PEPC	2.00E-12	CAMPEP_0187047248	6845_1	CAMNT_0029983093
Bacillariophyta	Chaetoceros-curvisetus	CF	PEPC	9.40E-09	CAMPEP_0187065380	92155_1	CAMNT_0030006709
Bacillariophyta	Chaetoceros-curvisetus	CF	PEPCK	2.40E-245	CAMPEP_0187045108	5083_1	CAMNT_0029980167
Bacillariophyta	Chaetoceros-curvisetus	CF	PK	7.10E-161	CAMPEP_0187047476	7072_1	CAMNT_0029983449
Bacillariophyta	Chaetoceros-curvisetus	CF	PK	2.10E-150	CAMPEP_0187041122	2326_1	CAMNT_0029975253
Bacillariophyta	Chaetoceros-curvisetus	CF	PK	1.40E-132	CAMPEP_0187055782	72606_1	CAMNT_0029994179
Bacillariophyta	Chaetoceros-curvisetus	CF	PK	2.50E-131	CAMPEP_0187074312	172748_1	CAMNT_0030018477
Bacillariophyta	Chaetoceros-curvisetus	CF	PK	3.40E-130	CAMPEP_0187047262	6856_1	CAMNT_0029983109
Bacillariophyta	Chaetoceros-curvisetus	CF	PK	2.30E-73	CAMPEP_0187068148	105823_1	CAMNT_0030011107
Bacillariophyta	Chaetoceros-curvisetus	CF	PK	8.00E-56	CAMPEP_0187053390	69071_1	CAMNT_0029991011
Bacillariophyta	Chaetoceros-curvisetus	CF	PK	2.60E-09	CAMPEP_0187059178	77629_1	CAMNT_0029998677
Bacillariophyta	Chaetoceros-curvisetus	CF	PK	2.60E-07	CAMPEP_0187064740	90548_1	CAMNT_0030005927
Bacillariophyta	Chaetoceros-curvisetus	CF	MDH	1.30E-95	CAMPEP_0187067052	100174_1	CAMNT_0030009013
Bacillariophyta	Chaetoceros-curvisetus	CF	MDH	2.40E-69	CAMPEP_0187062516	84410_1	CAMNT_0030002969
Bacillariophyta	Chaetoceros-curvisetus	CF	MDH	1.30E-65	CAMPEP_0187051468	9853_1	CAMNT_0029988205
Bacillariophyta	Chaetoceros-curvisetus	CF	OMT	7.00E-116	CAMPEP_0187047878	7332_1	CAMNT_0029983945
Bacillariophyta	Chaetoceros-curvisetus	CF	OMT	2.00E-112	CAMPEP_0187048136	7495_1	CAMNT_0029984247
Bacillariophyta	Chaetoceros-curvisetus	CF	OMT	9.40E-38	CAMPEP_0187051672	10160_1	CAMNT_0029988451
Bacillariophyta	Chaetoceros-curvisetus	CF	OMT	1.60E-33	CAMPEP_0187039324	1228_1	CAMNT_0029973185
Bacillariophyta	Chaetoceros-curvisetus	CF	OMT	2.60E-24	CAMPEP_0187067658	104409_1	CAMNT_0030010015
Bacillariophyta	Chaetoceros-curvisetus	CF	OMT	2.10E-21	CAMPEP_0187061400	80706_1	CAMNT_0030001631
Bacillariophyta	Chaetoceros-curvisetus	CF	OMT	1.20E-20	CAMPEP_0187048344	7614_1	CAMNT_0029984481
Bacillariophyta	Chaetoceros-curvisetus	CF	OMT	4.30E-20	CAMPEP_0187074796	173003_1	CAMNT_0030018987
Bacillariophyta	Chaetoceros-curvisetus	CF	OMT	1.10E-18	CAMPEP_0187068968	109016_1	CAMNT_0030012469
Bacillariophyta	Chaetoceros-curvisetus	CF	OMT	4.50E-18	CAMPEP_0187053846	69751_1	CAMNT_0029991603
Bacillariophyta	Chaetoceros-curvisetus	CF	OMT	7.50E-18	CAMPEP_0187046348	5987_1	CAMNT_0029981759
Bacillariophyta	Chaetoceros-curvisetus	CF	OMT	4.10E-16	CAMPEP_0187063614	88483_1	CAMNT_0030004419
Bacillariophyta	Chaetoceros-curvisetus	CF	OMT	2.00E-15	CAMPEP_0187048872	7980_1	CAMNT_0029985161
Bacillariophyta	Chaetoceros-curvisetus	CF	OMT	3.00E-15	CAMPEP_0187038874	930_1	CAMNT_0029972629
Bacillariophyta	Chaetoceros-curvisetus	CF	OMT	1.00E-14	CAMPEP_0187039924	1594_1	CAMNT_0029973871
Bacillariophyta	Chaetoceros-curvisetus	CF	OMT	1.00E-13	CAMPEP_0187039366	1256_1	CAMNT_0029973237
Bacillariophyta	Chaetoceros-curvisetus	CF	OMT	1.10E-13	CAMPEP_0187048006	7416_1	CAMNT_0029984101
Bacillariophyta	Chaetoceros-curvisetus	CF	OMT	3.60E-13	CAMPEP_0187045420	5303_1	CAMNT_0029980557
Bacillariophyta	Chaetoceros-curvisetus	CF	OMT	4.40E-13	CAMPEP_0187042260	3088_1	CAMNT_0029976627
Bacillariophyta	Chaetoceros-curvisetus	CF	OMT	1.20E-12	CAMPEP_0187047580	7136_1	CAMNT_0029983573
Bacillariophyta	Chaetoceros-curvisetus	CF	OMT	1.90E-11	CAMPEP_0187062140	82150_1	CAMNT_0030002483
Bacillariophyta	Chaetoceros-curvisetus	CF	OMT	3.60E-11	CAMPEP_0187061316	80660_1	CAMNT_0030001541
Bacillariophyta	Chaetoceros-curvisetus	CF	OMT	5.20E-11	CAMPEP_0187042054	2933_1	CAMNT_0029976363
Bacillariophyta	Chaetoceros-curvisetus	CF	OMT	2.10E-10	CAMPEP_0187055600	72335_1	CAMNT_0029993921
Bacillariophyta	Chaetoceros-curvisetus	CF	OMT	3.20E-10	CAMPEP_0187063608	88473_1	CAMNT_0030004411
Bacillariophyta	Chaetoceros-curvisetus	CF	OMT	7.50E-10	CAMPEP_0187059244	77706_1	CAMNT_0029998761
Bacillariophyta	Chaetoceros-curvisetus	CF	OMT	3.30E-08	CAMPEP_0187040316	1812_1	CAMNT_0029974295
Bacillariophyta	Chaetoceros-curvisetus	CF	OMT	1.30E-07	CAMPEP_0187047552	7119_1	CAMNT_0029983541
Bacillariophyta	Chaetoceros-curvisetus	CF	OMT	2.80E-07	CAMPEP_0187042836	3466_1	CAMNT_0029977311
Bacillariophyta	Chaetoceros-curvisetus	CF	OMT	8.10E-07	CAMPEP_0187045286	5219_1	CAMNT_0029980401
Bacillariophyta	Chaetoceros-curvisetus	CF	OMT	1.10E-06	CAMPEP_0187054904	71330_1	CAMNT_0029993023
Bacillariophyta	Chaetoceros-curvisetus	CF	OMT	1.60E-06	CAMPEP_0187074142	172655_1	CAMNT_0030018289
Bacillariophyta	Chaetoceros-curvisetus	CF	OMT	9.20E-06	CAMPEP_0187054676	70990_1	CAMNT_0029992713
Bacillariophyta	Chaetoceros-curvisetus	CF	OMT	2.10E-05	CAMPEP_0187057482	75116_1	CAMNT_0029996437
Bacillariophyta	Chaetoceros-curvisetus	CF	OMT	2.60E-05	CAMPEP_0187059144	77563_1	CAMNT_0029998635
Bacillariophyta	Chaetoceros-curvisetus	CF	OMT	3.10E-05	CAMPEP_0187045154	5120_1	CAMNT_0029980229
Bacillariophyta	Chaetoceros-curvisetus	CF	OMT	3.80E-05	CAMPEP_0187040436	1884_1	CAMNT_0029974433
Bacillariophyta	Chaetoceros-curvisetus	CF	OMT	9.00E-05	CAMPEP_0187054022	70024_1	CAMNT_0029991843
Bacillariophyta	Chaetoceros-curvisetus	CF	PYC	0	CAMPEP_0187051634	10106_1	CAMNT_0029988405
Bacillariophyta	Chaetoceros-curvisetus	CF	PYC	2.80E-238	CAMPEP_0187074490	172840_1	CAMNT_0030018659
Bacillariophyta	Chaetoceros-curvisetus	CF	PYC	1.40E-218	CAMPEP_0187066492	97915_1	CAMNT_0030008265
Bacillariophyta	Chaetoceros-curvisetus	CF	PYC	2.20E-101	CAMPEP_0187074368	172777_1	CAMNT_0030018535
Bacillariophyta	Chaetoceros-curvisetus	CF	PYC	1.30E-64	CAMPEP_0187069548	112565_1	CAMNT_0030013233
Bacillariophyta	Chaetoceros-curvisetus	CF	PYC	4.40E-56	CAMPEP_0187072270	122802_1	CAMNT_0030016133
Bacillariophyta	Chaetoceros-curvisetus	CF	PYC	1.10E-51	CAMPEP_0187072904	130615_1	CAMNT_0030016813
Bacillariophyta	Chaetoceros-curvisetus	CF	PYC	7.80E-48	CAMPEP_0187046714	6299_1	CAMNT_0029982273
Bacillariophyta	Chaetoceros-curvisetus	CF	PYC	3.20E-47	CAMPEP_0187060288	79306_1	CAMNT_0030000207
Bacillariophyta	Chaetoceros-curvisetus	CF	PYC	1.10E-34	CAMPEP_0187071940	121697_1	CAMNT_0030015765
Bacillariophyta	Chaetoceros-curvisetus	CF	PYC	6.90E-27	CAMPEP_0187050950	9503_1	CAMNT_0029987649
Bacillariophyta	Chaetoceros-curvisetus	CF	PYC	1.30E-19	CAMPEP_0187064274	89781_1	CAMNT_0030005335
Bacillariophyta	Chaetoceros-curvisetus	CF	PYC	5.80E-19	CAMPEP_0187055484	72166_1	CAMNT_0029993761
Bacillariophyta	Chaetoceros-curvisetus	CF	PYC	9.80E-14	CAMPEP_0187042672	3369_1	CAMNT_0029977133
Bacillariophyta	Chaetoceros-curvisetus	CF	PYC	6.70E-13	CAMPEP_0187065132	91061_1	CAMNT_0030006389
Bacillariophyta	Chaetoceros-curvisetus	CF	PYC	3.90E-10	CAMPEP_0187047482	7076_1	CAMNT_0029983455
Bacillariophyta	Chaetoceros-curvisetus	CF	PYC	2.90E-06	CAMPEP_0187071782	121047_1	CAMNT_0030015593
Bacillariophyta	Chaetoceros-curvisetus	CF	PYC	3.10E-06	CAMPEP_0187063332	87946_1	CAMNT_0030004035
Bacillariophyta	Chaetoceros-curvisetus	CF	PYC	1.50E-05	CAMPEP_0187072818	128237_1	CAMNT_0030016721
Bacillariophyta	Chaetoceros-curvisetus	CF	ME	1.10E-110	CAMPEP_0187060778	80119_1	CAMNT_0030000891
Bacillariophyta	Chaetoceros-curvisetus	CF	ME	1.10E-91	CAMPEP_0187074466	172828_1	CAMNT_0030018635
Bacillariophyta	Chaetoceros-curvisetus	CF	ME	3.60E-23	CAMPEP_0187070562	116476_1	CAMNT_0030014299
Bacillariophyta	Chaetoceros-curvisetus	CF	ME	6.10E-14	CAMPEP_0187051458	9850_1	CAMNT_0029988195
Bacillariophyta	Chaetoceros-curvisetus	CF	ME	8.30E-09	CAMPEP_0187070598	116542_1	CAMNT_0030014337
Bacillariophyta	Chaetoceros-curvisetus	CF	PPDK	0	CAMPEP_0187044384	4534_1	CAMNT_0029979207
Bacillariophyta	Chaetoceros-curvisetus	CF	PPDK	2.20E-216	CAMPEP_0187075128	173175_1	CAMNT_0030019333
Bacillariophyta	Chaetoceros-curvisetus	CF	PPDK	2.30E-16	CAMPEP_0187074932	173079_1	CAMNT_0030019137
Bacillariophyta	Chaetoceros-curvisetus	CF	PPDK	1.80E-08	CAMPEP_0187070876	117616_1	CAMNT_0030014641
Bacillariophyta	Chaetoceros-curvisetus	CF	PPDK	2.50E-08	CAMPEP_0187055366	72001_1	CAMNT_0029993613
Bacillariophyta	Chaetoceros-curvisetus	CF	PPDK	2.80E-06	CAMPEP_0187051576	10003_1	CAMNT_0029988333
Bacillariophyta	Chaetoceros-curvisetus	PR	SHMT	4.30E-223	CAMPEP_0187047736	7228_1	CAMNT_0029983759
Bacillariophyta	Chaetoceros-curvisetus	PR	SHMT	4.60E-172	CAMPEP_0187053714	69550_1	CAMNT_0029991439
Bacillariophyta	Chaetoceros-curvisetus	PR	SHMT	3.40E-100	CAMPEP_0187074988	173106_1	CAMNT_0030019193
Bacillariophyta	Chaetoceros-curvisetus	PR	SHMT	1.00E-81	CAMPEP_0187061690	80872_1	CAMNT_0030001961
Bacillariophyta	Chaetoceros-curvisetus	PR	GOX2	1.60E-97	CAMPEP_0187055838	72699_1	CAMNT_0029994247
Bacillariophyta	Chaetoceros-curvisetus	PR	GOX2	1.90E-78	CAMPEP_0187055054	71514_1	CAMNT_0029993191
Bacillariophyta	Chaetoceros-curvisetus	PR	GOX2	1.80E-39	CAMPEP_0187045634	5466_1	CAMNT_0029980843
Bacillariophyta	Chaetoceros-curvisetus	PR	GOX2	2.90E-31	CAMPEP_0187050874	9444_1	CAMNT_0029987565
Bacillariophyta	Chaetoceros-curvisetus	PR	GOX2	4.90E-23	CAMPEP_0187051190	9666_1	CAMNT_0029987905
Bacillariophyta	Chaetoceros-curvisetus	PR	GOX2	6.70E-23	CAMPEP_0187051164	9647_1	CAMNT_0029987875
Bacillariophyta	Chaetoceros-curvisetus	PR	GOX2	9.30E-23	CAMPEP_0187071312	119183_1	CAMNT_0030015087
Bacillariophyta	Chaetoceros-curvisetus	PR	GOX2	9.60E-16	CAMPEP_0187073992	172574_1	CAMNT_0030018127
Bacillariophyta	Chaetoceros-curvisetus	PR	GOX2	1.10E-13	CAMPEP_0187069790	113423_1	CAMNT_0030013487
Bacillariophyta	Chaetoceros-curvisetus	PR	GOX2	5.10E-11	CAMPEP_0187072044	122072_1	CAMNT_0030015883
Bacillariophyta	Chaetoceros-curvisetus	PR	GOX2	7.90E-05	CAMPEP_0187047274	6867_1	CAMNT_0029983135
Bacillariophyta	Chaetoceros-curvisetus	PR	GDCT	1.20E-133	CAMPEP_0187045092	5068_1	CAMNT_0029980141
Bacillariophyta	Chaetoceros-curvisetus	PR	GDCT	2.80E-108	CAMPEP_0187050390	9116_1	CAMNT_0029987053
Bacillariophyta	Chaetoceros-curvisetus	PR	GDCT	1.50E-95	CAMPEP_0187051632	10100_1	CAMNT_0029988403
Bacillariophyta	Chaetoceros-curvisetus	PR	GDCT	1.80E-55	CAMPEP_0187074392	172791_1	CAMNT_0030018561
Bacillariophyta	Chaetoceros-curvisetus	PR	GDCT	8.30E-46	CAMPEP_0187075086	173152_1	CAMNT_0030019291
Bacillariophyta	Chaetoceros-curvisetus	PR	GDCT	3.10E-17	CAMPEP_0187074576	172883_1	CAMNT_0030018745
Bacillariophyta	Chaetoceros-curvisetus	PR	GDCT	4.30E-05	CAMPEP_0187072960	132592_1	CAMNT_0030016883
Bacillariophyta	Chaetoceros-curvisetus	PR	PGP	6.60E-42	CAMPEP_0187057416	74987_1	CAMNT_0029996353
Bacillariophyta	Chaetoceros-curvisetus	PR	PGP	6.20E-31	CAMPEP_0187053328	68971_1	CAMNT_0029990923
Bacillariophyta	Chaetoceros-curvisetus	PR	PGP	7.10E-12	CAMPEP_0187042828	3458_1	CAMNT_0029977303
Bacillariophyta	Chaetoceros-curvisetus	PR	PGP	4.70E-05	CAMPEP_0187052532	67744_1	CAMNT_0029989869
Bacillariophyta	Chaetoceros-curvisetus	PR	ICL	2.10E-294	CAMPEP_0187051652	10135_1	CAMNT_0029988427
Bacillariophyta	Chaetoceros-curvisetus	PR	ICL	3.60E-12	CAMPEP_0187040082	1684_1	CAMNT_0029974043
Bacillariophyta	Chaetoceros-curvisetus	PR	GCL	4.00E-151	CAMPEP_0187040964	2220_1	CAMNT_0029975061
Bacillariophyta	Chaetoceros-curvisetus	PR	GCL	4.80E-63	CAMPEP_0187074596	172893_1	CAMNT_0030018765
Bacillariophyta	Chaetoceros-curvisetus	PR	GCL	3.10E-51	CAMPEP_0187050458	9156_1	CAMNT_0029987125
Bacillariophyta	Chaetoceros-curvisetus	PR	GCL	2.90E-27	CAMPEP_0187060702	79991_1	CAMNT_0030000791
Bacillariophyta	Chaetoceros-curvisetus	PR	GCL	1.40E-24	CAMPEP_0187070776	117248_1	CAMNT_0030014531
Bacillariophyta	Chaetoceros-curvisetus	PR	GCL	3.60E-11	CAMPEP_0187072686	124271_1	CAMNT_0030016577
Bacillariophyta	Chaetoceros-curvisetus	PR	GCL	2.00E-10	CAMPEP_0187072216	122620_1	CAMNT_0030016075
Bacillariophyta	Chaetoceros-curvisetus	PR	HR	8.80E-100	CAMPEP_0187065940	94771_1	CAMNT_0030007459
Bacillariophyta	Chaetoceros-curvisetus	PR	HR	3.30E-45	CAMPEP_0187071844	121270_1	CAMNT_0030015657
Bacillariophyta	Chaetoceros-curvisetus	PR	HR	4.60E-34	CAMPEP_0187073864	172501_1	CAMNT_0030017981
Bacillariophyta	Chaetoceros-curvisetus	PR	HR	1.40E-29	CAMPEP_0187050202	8987_1	CAMNT_0029986857
Bacillariophyta	Chaetoceros-curvisetus	PR	HR	1.00E-27	CAMPEP_0187049278	8255_1	CAMNT_0029985671
Bacillariophyta	Chaetoceros-curvisetus	PR	HR	2.50E-25	CAMPEP_0187049640	8557_1	CAMNT_0029986183
Bacillariophyta	Chaetoceros-curvisetus	PR	HR	7.70E-19	CAMPEP_0187069558	112630_1	CAMNT_0030013243
Bacillariophyta	Chaetoceros-curvisetus	PR	HR	6.80E-18	CAMPEP_0187065950	94829_1	CAMNT_0030007471
Bacillariophyta	Chaetoceros-curvisetus	PR	HR	9.80E-16	CAMPEP_0187040570	1965_1	CAMNT_0029974593
Bacillariophyta	Chaetoceros-curvisetus	PR	HR	6.50E-14	CAMPEP_0187045936	5687_1	CAMNT_0029981229
Bacillariophyta	Chaetoceros-curvisetus	PR	HR	2.40E-10	CAMPEP_0187070860	117560_1	CAMNT_0030014623
Bacillariophyta	Chaetoceros-curvisetus	PR	HR	8.70E-09	CAMPEP_0187049252	8233_1	CAMNT_0029985635
Bacillariophyta	Chaetoceros-curvisetus	PR	HR	9.60E-06	CAMPEP_0187055874	72752_1	CAMNT_0029994297
Bacillariophyta	Chaetoceros-curvisetus	PR	SPT	2.10E-153	CAMPEP_0187051408	9810_1	CAMNT_0029988143
Bacillariophyta	Chaetoceros-curvisetus	PR	SPT	3.10E-58	CAMPEP_0187071444	119648_1	CAMNT_0030015231
Bacillariophyta	Chaetoceros-curvisetus	PR	SPT	2.20E-52	CAMPEP_0187074328	172756_1	CAMNT_0030018493
Bacillariophyta	Chaetoceros-curvisetus	PR	SPT	1.10E-36	CAMPEP_0187074516	172853_1	CAMNT_0030018685
Bacillariophyta	Chaetoceros-curvisetus	PR	SPT	4.40E-27	CAMPEP_0187051950	11183_1	CAMNT_0029989007
Bacillariophyta	Chaetoceros-curvisetus	PR	SPT	1.20E-23	CAMPEP_0187072428	123394_1	CAMNT_0030016305
Bacillariophyta	Chaetoceros-curvisetus	PR	SPT	5.30E-14	CAMPEP_0187069862	113770_1	CAMNT_0030013569
Bacillariophyta	Chaetoceros-curvisetus	PR	TSR	2.90E-46	CAMPEP_0187069944	114030_1	CAMNT_0030013653
Bacillariophyta	Chaetoceros-curvisetus	PR	TSR	1.10E-40	CAMPEP_0187071804	121111_1	CAMNT_0030015617
Bacillariophyta	Chaetoceros-curvisetus	PR	TSR	2.50E-35	CAMPEP_0187040182	1738_1	CAMNT_0029974147
Bacillariophyta	Chaetoceros-curvisetus	PR	TSR	6.90E-11	CAMPEP_0187046266	5916_1	CAMNT_0029981641
Bacillariophyta	Chaetoceros-curvisetus	PR	MS	1.30E-07	CAMPEP_0187072430	123396_1	CAMNT_0030016307
Bacillariophyta	Chaetoceros-curvisetus	PR	GOX1	1.10E-127	CAMPEP_0187055054	71514_1	CAMNT_0029993191
Bacillariophyta	Chaetoceros-curvisetus	PR	GOX1	7.00E-54	CAMPEP_0187055838	72699_1	CAMNT_0029994247
Bacillariophyta	Chaetoceros-curvisetus	PR	GOX1	6.50E-29	CAMPEP_0187051164	9647_1	CAMNT_0029987875
Bacillariophyta	Chaetoceros-curvisetus	PR	GOX1	2.20E-27	CAMPEP_0187050874	9444_1	CAMNT_0029987565
Bacillariophyta	Chaetoceros-curvisetus	PR	GOX1	6.40E-25	CAMPEP_0187071312	119183_1	CAMNT_0030015087
Bacillariophyta	Chaetoceros-curvisetus	PR	GOX1	3.90E-24	CAMPEP_0187051190	9666_1	CAMNT_0029987905
Bacillariophyta	Chaetoceros-curvisetus	PR	GOX1	3.80E-21	CAMPEP_0187045634	5466_1	CAMNT_0029980843
Bacillariophyta	Chaetoceros-curvisetus	PR	GOX1	5.90E-13	CAMPEP_0187072044	122072_1	CAMNT_0030015883
Bacillariophyta	Chaetoceros-curvisetus	PR	GOX1	5.40E-11	CAMPEP_0187069790	113423_1	CAMNT_0030013487
Bacillariophyta	Chaetoceros-curvisetus	PR	GOX1	3.40E-06	CAMPEP_0187047274	6867_1	CAMNT_0029983135
Bacillariophyta	Chaetoceros-curvisetus	PR	GOX1	4.20E-05	CAMPEP_0187064084	89348_1	CAMNT_0030005071
Bacillariophyta	Chaetoceros-curvisetus	PR	ALAT_GGAT	5.50E-222	CAMPEP_0187041472	2547_1	CAMNT_0029975663
Bacillariophyta	Chaetoceros-curvisetus	PR	ALAT_GGAT	1.30E-21	CAMPEP_0187062208	82719_1	CAMNT_0030002575
Bacillariophyta	Chaetoceros-curvisetus	PR	ALAT_GGAT	5.50E-10	CAMPEP_0187070234	115178_1	CAMNT_0030013949
Bacillariophyta	Chaetoceros-curvisetus	PR	ALAT_GGAT	3.90E-09	CAMPEP_0187074570	172880_1	CAMNT_0030018739
Bacillariophyta	Chaetoceros-curvisetus	PR	ALAT_GGAT	3.90E-07	CAMPEP_0187044036	4312_1	CAMNT_0029978791
Bacillariophyta	Chaetoceros-curvisetus	PR	ALAT_GGAT	4.40E-07	CAMPEP_0187058826	77039_1	CAMNT_0029998189
Bacillariophyta	Chaetoceros-curvisetus	PR	ALAT_GGAT	4.50E-07	CAMPEP_0187073550	172323_1	CAMNT_0030017625
Bacillariophyta	Chaetoceros-curvisetus	PR	ALAT_GGAT	1.50E-06	CAMPEP_0187050392	9118_1	CAMNT_0029987055
Bacillariophyta	Chaetoceros-curvisetus	PR	ALAT_GGAT	7.60E-06	CAMPEP_0187043290	3796_1	CAMNT_0029977875
Bacillariophyta	Chaetoceros-curvisetus	PR	ALAT_GGAT	2.90E-05	CAMPEP_0187041790	2761_1	CAMNT_0029976047
Bacillariophyta	Chaetoceros-curvisetus	PR	ALAT_GGAT	4.60E-05	CAMPEP_0187044720	4769_1	CAMNT_0029979617
Bacillariophyta	Chaetoceros-curvisetus	PR	GK	1.00E-70	CAMPEP_0187040570	1965_1	CAMNT_0029974593
Bacillariophyta	Chaetoceros-debilis-MM31A_1	BP	CA_alpha	7.30E-47	CAMPEP_0200899890	75181_1	CAMNT_0047086355
Bacillariophyta	Chaetoceros-debilis-MM31A_1	BP	CA_alpha	1.40E-39	CAMPEP_0200875610	3960_1	CAMNT_0047054579
Bacillariophyta	Chaetoceros-debilis-MM31A_1	BP	CA_alpha	9.20E-18	CAMPEP_0200889804	40773_1	CAMNT_0047072919
Bacillariophyta	Chaetoceros-debilis-MM31A_1	BP	CA_alpha	4.00E-14	CAMPEP_0200889778	40728_1	CAMNT_0047072877
Bacillariophyta	Chaetoceros-debilis-MM31A_1	BP	Bestrophin	6.80E-80	CAMPEP_0200875228	3721_1	CAMNT_0047054157
Bacillariophyta	Chaetoceros-debilis-MM31A_1	BP	Bestrophin	1.50E-70	CAMPEP_0200882178	8607_1	CAMNT_0047062421
Bacillariophyta	Chaetoceros-debilis-MM31A_1	BP	Bestrophin	1.60E-64	CAMPEP_0200883314	9751_1	CAMNT_0047064043
Bacillariophyta	Chaetoceros-debilis-MM31A_1	BP	Bestrophin	2.00E-38	CAMPEP_0200894038	49555_1	CAMNT_0047078643
Bacillariophyta	Chaetoceros-debilis-MM31A_1	BP	Bestrophin	4.50E-24	CAMPEP_0200870842	241_1	CAMNT_0047048607
Bacillariophyta	Chaetoceros-debilis-MM31A_1	BP	Bestrophin	7.10E-22	CAMPEP_0200874420	2883_1	CAMNT_0047052997
Bacillariophyta	Chaetoceros-debilis-MM31A_1	BP	Bestrophin	2.10E-21	CAMPEP_0200890568	42407_1	CAMNT_0047073949
Bacillariophyta	Chaetoceros-debilis-MM31A_1	BP	Bestrophin	2.60E-21	CAMPEP_0200899244	74845_1	CAMNT_0047085679
Bacillariophyta	Chaetoceros-debilis-MM31A_1	BP	Bestrophin	7.00E-19	CAMPEP_0200897028	73670_1	CAMNT_0047083329
Bacillariophyta	Chaetoceros-debilis-MM31A_1	BP	Bestrophin	4.00E-14	CAMPEP_0200890456	42133_1	CAMNT_0047073795
Bacillariophyta	Chaetoceros-debilis-MM31A_1	BP	Bestrophin	2.40E-13	CAMPEP_0200885656	12161_1	CAMNT_0047067483
Bacillariophyta	Chaetoceros-debilis-MM31A_1	BP	Bestrophin	4.00E-12	CAMPEP_0200880336	7029_1	CAMNT_0047060035
Bacillariophyta	Chaetoceros-debilis-MM31A_1	BP	Bestrophin	8.10E-12	CAMPEP_0200874010	2495_1	CAMNT_0047052401
Bacillariophyta	Chaetoceros-debilis-MM31A_1	BP	Bestrophin	2.10E-11	CAMPEP_0200870670	137_1	CAMNT_0047048407
Bacillariophyta	Chaetoceros-debilis-MM31A_1	BP	Bestrophin	9.80E-10	CAMPEP_0200884654	11086_1	CAMNT_0047065973
Bacillariophyta	Chaetoceros-debilis-MM31A_1	BP	Bestrophin	3.80E-09	CAMPEP_0200900370	75424_1	CAMNT_0047086847
Bacillariophyta	Chaetoceros-debilis-MM31A_1	BP	Bestrophin	3.90E-08	CAMPEP_0200878026	5492_1	CAMNT_0047057333
Bacillariophyta	Chaetoceros-debilis-MM31A_1	BP	Bestrophin	1.30E-07	CAMPEP_0200872518	1304_1	CAMNT_0047050523
Bacillariophyta	Chaetoceros-debilis-MM31A_1	BP	Bestrophin	6.20E-07	CAMPEP_0200885894	12317_1	CAMNT_0047067755
Bacillariophyta	Chaetoceros-debilis-MM31A_1	BP	Bestrophin	1.20E-05	CAMPEP_0200873374	1974_1	CAMNT_0047051569
Bacillariophyta	Chaetoceros-debilis-MM31A_1	BP	Bestrophin	5.80E-05	CAMPEP_0200893960	49019_1	CAMNT_0047078525
Bacillariophyta	Chaetoceros-debilis-MM31A_1	BP	Bestrophin	7.80E-05	CAMPEP_0200877424	5109_1	CAMNT_0047056629
Bacillariophyta	Chaetoceros-debilis-MM31A_1	BP	SLC4	2.20E-181	CAMPEP_0200876588	4584_1	CAMNT_0047055671
Bacillariophyta	Chaetoceros-debilis-MM31A_1	BP	SLC4	3.50E-178	CAMPEP_0200871918	883_1	CAMNT_0047049811
Bacillariophyta	Chaetoceros-debilis-MM31A_1	BP	SLC4	3.80E-178	CAMPEP_0200875844	4111_1	CAMNT_0047054849
Bacillariophyta	Chaetoceros-debilis-MM31A_1	BP	SLC4	1.70E-172	CAMPEP_0200885898	12318_1	CAMNT_0047067761
Bacillariophyta	Chaetoceros-debilis-MM31A_1	CF	PK	2.40E-246	CAMPEP_0200899982	75225_1	CAMNT_0047086449
Bacillariophyta	Chaetoceros-debilis-MM31A_1	CF	PK	3.20E-221	CAMPEP_0200874482	2925_1	CAMNT_0047053087
Bacillariophyta	Chaetoceros-debilis-MM31A_1	CF	PK	7.20E-180	CAMPEP_0200887722	15153_1	CAMNT_0047069955
Bacillariophyta	Chaetoceros-debilis-MM31A_1	CF	PK	3.20E-167	CAMPEP_0200876268	4352_1	CAMNT_0047055311
Bacillariophyta	Chaetoceros-debilis-MM31A_1	CF	PK	7.60E-66	CAMPEP_0200891176	43611_1	CAMNT_0047074773
Bacillariophyta	Chaetoceros-debilis-MM31A_1	CF	PK	2.60E-34	CAMPEP_0200890936	43171_1	CAMNT_0047074449
Bacillariophyta	Chaetoceros-debilis-MM31A_1	CF	PK	2.40E-30	CAMPEP_0200893198	47680_1	CAMNT_0047077559
Bacillariophyta	Chaetoceros-debilis-MM31A_1	CF	PEPC	0	CAMPEP_0200889104	29303_1	CAMNT_0047071791
Bacillariophyta	Chaetoceros-debilis-MM31A_1	CF	PEPCK	4.40E-241	CAMPEP_0200886686	12829_1	CAMNT_0047068665
Bacillariophyta	Chaetoceros-debilis-MM31A_1	CF	PK	2.40E-246	CAMPEP_0200899982	75225_1	CAMNT_0047086449
Bacillariophyta	Chaetoceros-debilis-MM31A_1	CF	PK	3.20E-221	CAMPEP_0200874482	2925_1	CAMNT_0047053087
Bacillariophyta	Chaetoceros-debilis-MM31A_1	CF	PK	7.20E-180	CAMPEP_0200887722	15153_1	CAMNT_0047069955
Bacillariophyta	Chaetoceros-debilis-MM31A_1	CF	PK	3.20E-167	CAMPEP_0200876268	4352_1	CAMNT_0047055311
Bacillariophyta	Chaetoceros-debilis-MM31A_1	CF	PK	7.60E-66	CAMPEP_0200891176	43611_1	CAMNT_0047074773
Bacillariophyta	Chaetoceros-debilis-MM31A_1	CF	PK	2.60E-34	CAMPEP_0200890936	43171_1	CAMNT_0047074449
Bacillariophyta	Chaetoceros-debilis-MM31A_1	CF	PK	2.40E-30	CAMPEP_0200893198	47680_1	CAMNT_0047077559
Bacillariophyta	Chaetoceros-debilis-MM31A_1	CF	MDH	1.10E-117	CAMPEP_0200888492	17583_1	CAMNT_0047070929
Bacillariophyta	Chaetoceros-debilis-MM31A_1	CF	MDH	2.30E-67	CAMPEP_0200890200	41628_1	CAMNT_0047073431
Bacillariophyta	Chaetoceros-debilis-MM31A_1	CF	MDH	1.00E-65	CAMPEP_0200878996	6076_1	CAMNT_0047058423
Bacillariophyta	Chaetoceros-debilis-MM31A_1	CF	OMT	1.20E-117	CAMPEP_0200872528	1309_1	CAMNT_0047050535
Bacillariophyta	Chaetoceros-debilis-MM31A_1	CF	OMT	3.00E-116	CAMPEP_0200889830	40853_1	CAMNT_0047072953
Bacillariophyta	Chaetoceros-debilis-MM31A_1	CF	OMT	8.50E-36	CAMPEP_0200899992	75233_1	CAMNT_0047086459
Bacillariophyta	Chaetoceros-debilis-MM31A_1	CF	OMT	7.50E-32	CAMPEP_0200873830	2314_1	CAMNT_0047052137
Bacillariophyta	Chaetoceros-debilis-MM31A_1	CF	OMT	7.60E-32	CAMPEP_0200890826	42938_1	CAMNT_0047074307
Bacillariophyta	Chaetoceros-debilis-MM31A_1	CF	OMT	3.50E-27	CAMPEP_0200870940	304_1	CAMNT_0047048725
Bacillariophyta	Chaetoceros-debilis-MM31A_1	CF	OMT	5.00E-27	CAMPEP_0200878202	5597_1	CAMNT_0047057527
Bacillariophyta	Chaetoceros-debilis-MM31A_1	CF	OMT	5.80E-25	CAMPEP_0200891070	43397_1	CAMNT_0047074625
Bacillariophyta	Chaetoceros-debilis-MM31A_1	CF	OMT	7.50E-23	CAMPEP_0200875414	3833_1	CAMNT_0047054355
Bacillariophyta	Chaetoceros-debilis-MM31A_1	CF	OMT	4.50E-22	CAMPEP_0200876640	4615_1	CAMNT_0047055731
Bacillariophyta	Chaetoceros-debilis-MM31A_1	CF	OMT	4.40E-20	CAMPEP_0200875452	3860_1	CAMNT_0047054399
Bacillariophyta	Chaetoceros-debilis-MM31A_1	CF	OMT	3.50E-19	CAMPEP_0200885992	12375_1	CAMNT_0047067869
Bacillariophyta	Chaetoceros-debilis-MM31A_1	CF	OMT	2.70E-18	CAMPEP_0200889828	40845_1	CAMNT_0047072949
Bacillariophyta	Chaetoceros-debilis-MM31A_1	CF	OMT	3.20E-18	CAMPEP_0200895288	60055_1	CAMNT_0047080579
Bacillariophyta	Chaetoceros-debilis-MM31A_1	CF	OMT	1.10E-17	CAMPEP_0200887944	15880_1	CAMNT_0047070247
Bacillariophyta	Chaetoceros-debilis-MM31A_1	CF	OMT	1.90E-17	CAMPEP_0200875026	3542_1	CAMNT_0047053889
Bacillariophyta	Chaetoceros-debilis-MM31A_1	CF	OMT	3.90E-17	CAMPEP_0200882472	8875_1	CAMNT_0047062825
Bacillariophyta	Chaetoceros-debilis-MM31A_1	CF	OMT	5.10E-16	CAMPEP_0200882364	8786_1	CAMNT_0047062671
Bacillariophyta	Chaetoceros-debilis-MM31A_1	CF	OMT	6.70E-16	CAMPEP_0200883562	9978_1	CAMNT_0047064385
Bacillariophyta	Chaetoceros-debilis-MM31A_1	CF	OMT	8.20E-16	CAMPEP_0200899388	74919_1	CAMNT_0047085829
Bacillariophyta	Chaetoceros-debilis-MM31A_1	CF	OMT	4.60E-15	CAMPEP_0200884036	10411_1	CAMNT_0047065021
Bacillariophyta	Chaetoceros-debilis-MM31A_1	CF	OMT	8.90E-15	CAMPEP_0200870740	183_1	CAMNT_0047048497
Bacillariophyta	Chaetoceros-debilis-MM31A_1	CF	OMT	5.00E-14	CAMPEP_0200873732	2231_1	CAMNT_0047052005
Bacillariophyta	Chaetoceros-debilis-MM31A_1	CF	OMT	3.50E-13	CAMPEP_0200876082	4253_1	CAMNT_0047055113
Bacillariophyta	Chaetoceros-debilis-MM31A_1	CF	OMT	9.70E-13	CAMPEP_0200880144	6882_1	CAMNT_0047059807
Bacillariophyta	Chaetoceros-debilis-MM31A_1	CF	OMT	4.90E-12	CAMPEP_0200898430	74399_1	CAMNT_0047084793
Bacillariophyta	Chaetoceros-debilis-MM31A_1	CF	OMT	7.30E-12	CAMPEP_0200885674	12180_1	CAMNT_0047067511
Bacillariophyta	Chaetoceros-debilis-MM31A_1	CF	OMT	9.10E-12	CAMPEP_0200887388	13999_1	CAMNT_0047069527
Bacillariophyta	Chaetoceros-debilis-MM31A_1	CF	OMT	1.60E-11	CAMPEP_0200872098	1006_1	CAMNT_0047050033
Bacillariophyta	Chaetoceros-debilis-MM31A_1	CF	OMT	2.20E-11	CAMPEP_0200892202	45719_1	CAMNT_0047076221
Bacillariophyta	Chaetoceros-debilis-MM31A_1	CF	OMT	3.50E-11	CAMPEP_0200890546	42344_1	CAMNT_0047073917
Bacillariophyta	Chaetoceros-debilis-MM31A_1	CF	OMT	1.20E-09	CAMPEP_0200871422	589_1	CAMNT_0047049259
Bacillariophyta	Chaetoceros-debilis-MM31A_1	CF	OMT	3.20E-09	CAMPEP_0200882196	8617_1	CAMNT_0047062439
Bacillariophyta	Chaetoceros-debilis-MM31A_1	CF	OMT	3.40E-09	CAMPEP_0200873932	2418_1	CAMNT_0047052277
Bacillariophyta	Chaetoceros-debilis-MM31A_1	CF	OMT	6.60E-08	CAMPEP_0200898474	74423_1	CAMNT_0047084839
Bacillariophyta	Chaetoceros-debilis-MM31A_1	CF	OMT	8.50E-08	CAMPEP_0200893362	47992_1	CAMNT_0047077777
Bacillariophyta	Chaetoceros-debilis-MM31A_1	CF	OMT	1.20E-07	CAMPEP_0200883240	9681_1	CAMNT_0047063947
Bacillariophyta	Chaetoceros-debilis-MM31A_1	CF	OMT	8.90E-07	CAMPEP_0200893518	48297_1	CAMNT_0047077989
Bacillariophyta	Chaetoceros-debilis-MM31A_1	CF	OMT	9.40E-07	CAMPEP_0200879450	6372_1	CAMNT_0047058955
Bacillariophyta	Chaetoceros-debilis-MM31A_1	CF	OMT	6.30E-06	CAMPEP_0200888222	16883_1	CAMNT_0047070593
Bacillariophyta	Chaetoceros-debilis-MM31A_1	CF	OMT	7.40E-06	CAMPEP_0200881888	8294_1	CAMNT_0047062007
Bacillariophyta	Chaetoceros-debilis-MM31A_1	CF	OMT	1.10E-05	CAMPEP_0200881698	8145_1	CAMNT_0047061761
Bacillariophyta	Chaetoceros-debilis-MM31A_1	CF	OMT	2.20E-05	CAMPEP_0200885216	11736_1	CAMNT_0047066871
Bacillariophyta	Chaetoceros-debilis-MM31A_1	CF	OMT	2.70E-05	CAMPEP_0200874524	2993_1	CAMNT_0047053153
Bacillariophyta	Chaetoceros-debilis-MM31A_1	CF	OMT	3.70E-05	CAMPEP_0200894870	55957_1	CAMNT_0047079901
Bacillariophyta	Chaetoceros-debilis-MM31A_1	CF	OMT	4.00E-05	CAMPEP_0200875296	3760_1	CAMNT_0047054227
Bacillariophyta	Chaetoceros-debilis-MM31A_1	CF	PYC	0	CAMPEP_0200875258	3740_1	CAMNT_0047054187
Bacillariophyta	Chaetoceros-debilis-MM31A_1	CF	PYC	0	CAMPEP_0200895296	60148_1	CAMNT_0047080597
Bacillariophyta	Chaetoceros-debilis-MM31A_1	CF	PYC	3.70E-157	CAMPEP_0200890394	42050_1	CAMNT_0047073717
Bacillariophyta	Chaetoceros-debilis-MM31A_1	CF	PYC	6.60E-142	CAMPEP_0200882338	8752_1	CAMNT_0047062635
Bacillariophyta	Chaetoceros-debilis-MM31A_1	CF	PYC	2.70E-85	CAMPEP_0200883364	9802_1	CAMNT_0047064115
Bacillariophyta	Chaetoceros-debilis-MM31A_1	CF	PYC	9.10E-83	CAMPEP_0200872220	1090_1	CAMNT_0047050171
Bacillariophyta	Chaetoceros-debilis-MM31A_1	CF	PYC	4.30E-16	CAMPEP_0200883424	9856_1	CAMNT_0047064199
Bacillariophyta	Chaetoceros-debilis-MM31A_1	CF	PYC	2.00E-15	CAMPEP_0200889346	30810_1	CAMNT_0047072089
Bacillariophyta	Chaetoceros-debilis-MM31A_1	CF	PYC	1.20E-07	CAMPEP_0200898992	74707_1	CAMNT_0047085407
Bacillariophyta	Chaetoceros-debilis-MM31A_1	CF	ME	7.70E-253	CAMPEP_0200883162	9606_1	CAMNT_0047063843
Bacillariophyta	Chaetoceros-debilis-MM31A_1	CF	PPDK	0	CAMPEP_0200893720	48704_1	CAMNT_0047078265
Bacillariophyta	Chaetoceros-debilis-MM31A_1	PR	SHMT	8.60E-225	CAMPEP_0200882406	8820_1	CAMNT_0047062733
Bacillariophyta	Chaetoceros-debilis-MM31A_1	PR	SHMT	1.10E-223	CAMPEP_0200890512	42289_1	CAMNT_0047073879
Bacillariophyta	Chaetoceros-debilis-MM31A_1	PR	SHMT	1.20E-200	CAMPEP_0200877358	5067_1	CAMNT_0047056551
Bacillariophyta	Chaetoceros-debilis-MM31A_1	PR	SHMT	3.70E-48	CAMPEP_0200872418	1240_1	CAMNT_0047050413
Bacillariophyta	Chaetoceros-debilis-MM31A_1	PR	GOX2	9.20E-195	CAMPEP_0200871784	803_1	CAMNT_0047049667
Bacillariophyta	Chaetoceros-debilis-MM31A_1	PR	GOX2	1.20E-17	CAMPEP_0200891566	44506_1	CAMNT_0047075339
Bacillariophyta	Chaetoceros-debilis-MM31A_1	PR	GDCT	1.50E-166	CAMPEP_0200886088	12451_1	CAMNT_0047067985
Bacillariophyta	Chaetoceros-debilis-MM31A_1	PR	PGP	6.10E-161	CAMPEP_0200889614	37398_1	CAMNT_0047072571
Bacillariophyta	Chaetoceros-debilis-MM31A_1	PR	PGP	2.90E-90	CAMPEP_0200873996	2488_1	CAMNT_0047052383
Bacillariophyta	Chaetoceros-debilis-MM31A_1	PR	PGP	3.90E-12	CAMPEP_0200872226	1095_1	CAMNT_0047050177
Bacillariophyta	Chaetoceros-debilis-MM31A_1	PR	PGP	1.70E-06	CAMPEP_0200880182	6906_1	CAMNT_0047059851
Bacillariophyta	Chaetoceros-debilis-MM31A_1	PR	PGP	4.10E-06	CAMPEP_0200872422	1242_1	CAMNT_0047050417
Bacillariophyta	Chaetoceros-debilis-MM31A_1	PR	PGP	2.60E-05	CAMPEP_0200872122	1029_1	CAMNT_0047050065
Bacillariophyta	Chaetoceros-debilis-MM31A_1	PR	ICL	1.00E-134	CAMPEP_0200899220	74832_1	CAMNT_0047085651
Bacillariophyta	Chaetoceros-debilis-MM31A_1	PR	ICL	2.80E-94	CAMPEP_0200891534	44460_1	CAMNT_0047075303
Bacillariophyta	Chaetoceros-debilis-MM31A_1	PR	ICL	1.80E-13	CAMPEP_0200891234	43762_1	CAMNT_0047074877
Bacillariophyta	Chaetoceros-debilis-MM31A_1	PR	ICL	8.70E-13	CAMPEP_0200883772	10176_1	CAMNT_0047064663
Bacillariophyta	Chaetoceros-debilis-MM31A_1	PR	GCL	1.30E-231	CAMPEP_0200884162	10520_1	CAMNT_0047065191
Bacillariophyta	Chaetoceros-debilis-MM31A_1	PR	GCL	1.50E-09	CAMPEP_0200899126	74778_1	CAMNT_0047085547
Bacillariophyta	Chaetoceros-debilis-MM31A_1	PR	HR	6.80E-110	CAMPEP_0200892048	45444_1	CAMNT_0047075995
Bacillariophyta	Chaetoceros-debilis-MM31A_1	PR	HR	8.80E-31	CAMPEP_0200873694	2195_1	CAMNT_0047051955
Bacillariophyta	Chaetoceros-debilis-MM31A_1	PR	HR	1.20E-30	CAMPEP_0200886900	12951_1	CAMNT_0047068913
Bacillariophyta	Chaetoceros-debilis-MM31A_1	PR	HR	1.70E-29	CAMPEP_0200898920	74669_1	CAMNT_0047085329
Bacillariophyta	Chaetoceros-debilis-MM31A_1	PR	HR	1.00E-21	CAMPEP_0200893684	48643_1	CAMNT_0047078219
Bacillariophyta	Chaetoceros-debilis-MM31A_1	PR	HR	5.90E-19	CAMPEP_0200872294	1144_1	CAMNT_0047050263
Bacillariophyta	Chaetoceros-debilis-MM31A_1	PR	HR	8.10E-19	CAMPEP_0200900428	75459_1	CAMNT_0047086913
Bacillariophyta	Chaetoceros-debilis-MM31A_1	PR	HR	4.20E-09	CAMPEP_0200880238	6946_1	CAMNT_0047059917
Bacillariophyta	Chaetoceros-debilis-MM31A_1	PR	HR	1.30E-05	CAMPEP_0200890102	41380_1	CAMNT_0047073287
Bacillariophyta	Chaetoceros-debilis-MM31A_1	PR	SPT	8.00E-152	CAMPEP_0200877232	4985_1	CAMNT_0047056403
Bacillariophyta	Chaetoceros-debilis-MM31A_1	PR	SPT	6.70E-07	CAMPEP_0200876756	4697_1	CAMNT_0047055875
Bacillariophyta	Chaetoceros-debilis-MM31A_1	PR	SPT	7.10E-05	CAMPEP_0200891942	45254_1	CAMNT_0047075857
Bacillariophyta	Chaetoceros-debilis-MM31A_1	PR	TSR	7.30E-36	CAMPEP_0200884092	10459_1	CAMNT_0047065101
Bacillariophyta	Chaetoceros-debilis-MM31A_1	PR	TSR	1.70E-35	CAMPEP_0200877460	5135_1	CAMNT_0047056675
Bacillariophyta	Chaetoceros-debilis-MM31A_1	PR	TSR	6.10E-11	CAMPEP_0200885994	12383_1	CAMNT_0047067871
Bacillariophyta	Chaetoceros-debilis-MM31A_1	PR	GOX1	1.40E-95	CAMPEP_0200871784	803_1	CAMNT_0047049667
Bacillariophyta	Chaetoceros-debilis-MM31A_1	PR	GOX1	2.80E-05	CAMPEP_0200871638	725_1	CAMNT_0047049519
Bacillariophyta	Chaetoceros-debilis-MM31A_1	PR	ALAT_GGAT	2.60E-210	CAMPEP_0200876628	4608_1	CAMNT_0047055715
Bacillariophyta	Chaetoceros-debilis-MM31A_1	PR	ALAT_GGAT	1.30E-24	CAMPEP_0200898326	74347_1	CAMNT_0047084685
Bacillariophyta	Chaetoceros-debilis-MM31A_1	PR	ALAT_GGAT	7.10E-16	CAMPEP_0200887478	14311_1	CAMNT_0047069643
Bacillariophyta	Chaetoceros-debilis-MM31A_1	PR	ALAT_GGAT	4.80E-15	CAMPEP_0200893948	48973_1	CAMNT_0047078511
Bacillariophyta	Chaetoceros-debilis-MM31A_1	PR	ALAT_GGAT	1.30E-10	CAMPEP_0200888694	20193_1	CAMNT_0047071195
Bacillariophyta	Chaetoceros-debilis-MM31A_1	PR	ALAT_GGAT	2.30E-09	CAMPEP_0200886284	12582_1	CAMNT_0047068205
Bacillariophyta	Chaetoceros-debilis-MM31A_1	PR	ALAT_GGAT	3.50E-09	CAMPEP_0200876756	4697_1	CAMNT_0047055875
Bacillariophyta	Chaetoceros-debilis-MM31A_1	PR	ALAT_GGAT	9.10E-09	CAMPEP_0200874424	2892_1	CAMNT_0047053005
Bacillariophyta	Chaetoceros-debilis-MM31A_1	PR	ALAT_GGAT	3.70E-07	CAMPEP_0200877466	5137_1	CAMNT_0047056683
Bacillariophyta	Chaetoceros-debilis-MM31A_1	PR	ALAT_GGAT	3.00E-06	CAMPEP_0200878306	5662_1	CAMNT_0047057645
Bacillariophyta	Chaetoceros-debilis-MM31A_1	PR	ALAT_GGAT	8.00E-06	CAMPEP_0200897664	74006_1	CAMNT_0047084005
Bacillariophyta	Chaetoceros-debilis-MM31A_1	PR	GK	4.40E-123	CAMPEP_0200898920	74669_1	CAMNT_0047085329
Bacillariophyta	Chaetoceros-debilis-MM31A_1	PR	GK	5.70E-20	CAMPEP_0200895012	57249_1	CAMNT_0047080111
Bacillariophyta	Chaetoceros-neogracile-CCMP1317	BP	CA_alpha	9.00E-67	CAMPEP_0200988976	7687_1	CAMNT_0047207727
Bacillariophyta	Chaetoceros-neogracile-CCMP1317	BP	CA_alpha	4.60E-52	CAMPEP_0200989040	7756_1	CAMNT_0047207815
Bacillariophyta	Chaetoceros-neogracile-CCMP1317	BP	CA_alpha	2.40E-18	CAMPEP_0200996698	15168_1	CAMNT_0047218881
Bacillariophyta	Chaetoceros-neogracile-CCMP1317	BP	CA_alpha	2.40E-18	CAMPEP_0201008848	79216_1	CAMNT_0047238561
Bacillariophyta	Chaetoceros-neogracile-CCMP1317	BP	CA_delta	1.90E-132	CAMPEP_0200994956	13908_1	CAMNT_0047216777
Bacillariophyta	Chaetoceros-neogracile-CCMP1317	BP	CA_beta	5.70E-15	CAMPEP_0201012646	100055_1	CAMNT_0047245217
Bacillariophyta	Chaetoceros-neogracile-CCMP1317	BP	Bestrophin	3.10E-76	CAMPEP_0200997676	16055_1	CAMNT_0047220157
Bacillariophyta	Chaetoceros-neogracile-CCMP1317	BP	Bestrophin	1.30E-73	CAMPEP_0200985862	4797_1	CAMNT_0047203593
Bacillariophyta	Chaetoceros-neogracile-CCMP1317	BP	Bestrophin	1.50E-73	CAMPEP_0201007002	61595_1	CAMNT_0047235149
Bacillariophyta	Chaetoceros-neogracile-CCMP1317	BP	Bestrophin	4.20E-72	CAMPEP_0200984718	3555_1	CAMNT_0047201881
Bacillariophyta	Chaetoceros-neogracile-CCMP1317	BP	Bestrophin	2.40E-69	CAMPEP_0201015496	113740_1	CAMNT_0047249503
Bacillariophyta	Chaetoceros-neogracile-CCMP1317	BP	Bestrophin	9.70E-64	CAMPEP_0201004618	39241_1	CAMNT_0047230797
Bacillariophyta	Chaetoceros-neogracile-CCMP1317	BP	Bestrophin	4.60E-63	CAMPEP_0201014566	113209_1	CAMNT_0047248445
Bacillariophyta	Chaetoceros-neogracile-CCMP1317	BP	Bestrophin	6.30E-61	CAMPEP_0201005656	50653_1	CAMNT_0047232609
Bacillariophyta	Chaetoceros-neogracile-CCMP1317	BP	Bestrophin	2.80E-39	CAMPEP_0201013158	102397_1	CAMNT_0047246029
Bacillariophyta	Chaetoceros-neogracile-CCMP1317	BP	Bestrophin	7.50E-23	CAMPEP_0201017714	115034_1	CAMNT_0047252087
Bacillariophyta	Chaetoceros-neogracile-CCMP1317	BP	Bestrophin	3.60E-22	CAMPEP_0200992478	11345_1	CAMNT_0047212877
Bacillariophyta	Chaetoceros-neogracile-CCMP1317	BP	Bestrophin	7.70E-17	CAMPEP_0201011594	92041_1	CAMNT_0047243443
Bacillariophyta	Chaetoceros-neogracile-CCMP1317	BP	Bestrophin	2.60E-16	CAMPEP_0200993430	12522_1	CAMNT_0047214579
Bacillariophyta	Chaetoceros-neogracile-CCMP1317	BP	Bestrophin	2.40E-15	CAMPEP_0200981560	278_1	CAMNT_0047197843
Bacillariophyta	Chaetoceros-neogracile-CCMP1317	BP	Bestrophin	2.10E-08	CAMPEP_0200993124	12061_1	CAMNT_0047213939
Bacillariophyta	Chaetoceros-neogracile-CCMP1317	BP	Bestrophin	2.50E-08	CAMPEP_0200998090	16478_1	CAMNT_0047220691
Bacillariophyta	Chaetoceros-neogracile-CCMP1317	BP	Bestrophin	1.20E-07	CAMPEP_0201003604	27119_1	CAMNT_0047229119
Bacillariophyta	Chaetoceros-neogracile-CCMP1317	BP	Bestrophin	1.20E-07	CAMPEP_0201003844	29695_1	CAMNT_0047229511
Bacillariophyta	Chaetoceros-neogracile-CCMP1317	BP	Bestrophin	1.20E-07	CAMPEP_0201006644	57627_1	CAMNT_0047234487
Bacillariophyta	Chaetoceros-neogracile-CCMP1317	BP	Bestrophin	1.20E-07	CAMPEP_0201006844	59633_1	CAMNT_0047234851
Bacillariophyta	Chaetoceros-neogracile-CCMP1317	BP	Bestrophin	1.20E-07	CAMPEP_0201011726	93093_1	CAMNT_0047243675
Bacillariophyta	Chaetoceros-neogracile-CCMP1317	BP	Bestrophin	1.20E-07	CAMPEP_0201011968	95264_1	CAMNT_0047244115
Bacillariophyta	Chaetoceros-neogracile-CCMP1317	BP	Bestrophin	3.70E-07	CAMPEP_0201003338	24823_1	CAMNT_0047228693
Bacillariophyta	Chaetoceros-neogracile-CCMP1317	BP	Bestrophin	3.70E-07	CAMPEP_0201006376	55675_1	CAMNT_0047233991
Bacillariophyta	Chaetoceros-neogracile-CCMP1317	BP	Bestrophin	3.70E-07	CAMPEP_0201011290	90867_1	CAMNT_0047242975
Bacillariophyta	Chaetoceros-neogracile-CCMP1317	BP	Bestrophin	8.00E-05	CAMPEP_0200995506	14314_1	CAMNT_0047217505
Bacillariophyta	Chaetoceros-neogracile-CCMP1317	BP	SLC4	1.40E-176	CAMPEP_0200993130	12063_1	CAMNT_0047213947
Bacillariophyta	Chaetoceros-neogracile-CCMP1317	BP	SLC4	1.80E-171	CAMPEP_0200995464	14289_1	CAMNT_0047217461
Bacillariophyta	Chaetoceros-neogracile-CCMP1317	CF	PK	0	CAMPEP_0201017206	114717_1	CAMNT_0047251461
Bacillariophyta	Chaetoceros-neogracile-CCMP1317	CF	PK	6.40E-288	CAMPEP_0201016570	114362_1	CAMNT_0047250755
Bacillariophyta	Chaetoceros-neogracile-CCMP1317	CF	PK	1.70E-184	CAMPEP_0200993634	12848_1	CAMNT_0047215001
Bacillariophyta	Chaetoceros-neogracile-CCMP1317	CF	PK	4.80E-182	CAMPEP_0201012998	101396_1	CAMNT_0047245785
Bacillariophyta	Chaetoceros-neogracile-CCMP1317	CF	PK	5.40E-174	CAMPEP_0200997440	15835_1	CAMNT_0047219823
Bacillariophyta	Chaetoceros-neogracile-CCMP1317	CF	PK	7.00E-123	CAMPEP_0201003806	29488_1	CAMNT_0047229445
Bacillariophyta	Chaetoceros-neogracile-CCMP1317	CF	PK	1.20E-121	CAMPEP_0201004034	31737_1	CAMNT_0047229825
Bacillariophyta	Chaetoceros-neogracile-CCMP1317	CF	PK	3.30E-106	CAMPEP_0201017464	114876_1	CAMNT_0047251771
Bacillariophyta	Chaetoceros-neogracile-CCMP1317	CF	PK	1.10E-25	CAMPEP_0201010934	89870_1	CAMNT_0047242439
Bacillariophyta	Chaetoceros-neogracile-CCMP1317	CF	PEPC	0	CAMPEP_0201001342	20021_1	CAMNT_0047225459
Bacillariophyta	Chaetoceros-neogracile-CCMP1317	CF	PEPC	0	CAMPEP_0201007642	66789_1	CAMNT_0047236237
Bacillariophyta	Chaetoceros-neogracile-CCMP1317	CF	PEPCK	8.90E-245	CAMPEP_0201001096	19741_1	CAMNT_0047225081
Bacillariophyta	Chaetoceros-neogracile-CCMP1317	CF	PEPCK	1.90E-176	CAMPEP_0201009396	86421_1	CAMNT_0047239893
Bacillariophyta	Chaetoceros-neogracile-CCMP1317	CF	PK	0	CAMPEP_0201017206	114717_1	CAMNT_0047251461
Bacillariophyta	Chaetoceros-neogracile-CCMP1317	CF	PK	6.40E-288	CAMPEP_0201016570	114362_1	CAMNT_0047250755
Bacillariophyta	Chaetoceros-neogracile-CCMP1317	CF	PK	1.70E-184	CAMPEP_0200993634	12848_1	CAMNT_0047215001
Bacillariophyta	Chaetoceros-neogracile-CCMP1317	CF	PK	4.80E-182	CAMPEP_0201012998	101396_1	CAMNT_0047245785
Bacillariophyta	Chaetoceros-neogracile-CCMP1317	CF	PK	5.40E-174	CAMPEP_0200997440	15835_1	CAMNT_0047219823
Bacillariophyta	Chaetoceros-neogracile-CCMP1317	CF	PK	7.00E-123	CAMPEP_0201003806	29488_1	CAMNT_0047229445
Bacillariophyta	Chaetoceros-neogracile-CCMP1317	CF	PK	1.20E-121	CAMPEP_0201004034	31737_1	CAMNT_0047229825
Bacillariophyta	Chaetoceros-neogracile-CCMP1317	CF	PK	3.30E-106	CAMPEP_0201017464	114876_1	CAMNT_0047251771
Bacillariophyta	Chaetoceros-neogracile-CCMP1317	CF	PK	1.10E-25	CAMPEP_0201010934	89870_1	CAMNT_0047242439
Bacillariophyta	Chaetoceros-neogracile-CCMP1317	CF	MDH	5.40E-117	CAMPEP_0201016658	114409_1	CAMNT_0047250849
Bacillariophyta	Chaetoceros-neogracile-CCMP1317	CF	MDH	1.60E-66	CAMPEP_0200991756	10564_1	CAMNT_0047211733
Bacillariophyta	Chaetoceros-neogracile-CCMP1317	CF	MDH	3.30E-31	CAMPEP_0201002606	21786_1	CAMNT_0047227569
Bacillariophyta	Chaetoceros-neogracile-CCMP1317	CF	MDH	3.60E-23	CAMPEP_0200995250	14129_1	CAMNT_0047217169
Bacillariophyta	Chaetoceros-neogracile-CCMP1317	CF	OMT	1.20E-113	CAMPEP_0200982270	832_1	CAMNT_0047198655
Bacillariophyta	Chaetoceros-neogracile-CCMP1317	CF	OMT	1.40E-113	CAMPEP_0200993858	13053_1	CAMNT_0047215301
Bacillariophyta	Chaetoceros-neogracile-CCMP1317	CF	OMT	5.10E-37	CAMPEP_0200988334	6947_1	CAMNT_0047206755
Bacillariophyta	Chaetoceros-neogracile-CCMP1317	CF	OMT	1.80E-32	CAMPEP_0200987674	6352_1	CAMNT_0047205905
Bacillariophyta	Chaetoceros-neogracile-CCMP1317	CF	OMT	3.30E-31	CAMPEP_0201009290	86098_1	CAMNT_0047239689
Bacillariophyta	Chaetoceros-neogracile-CCMP1317	CF	OMT	3.00E-24	CAMPEP_0201000448	18954_1	CAMNT_0047224153
Bacillariophyta	Chaetoceros-neogracile-CCMP1317	CF	OMT	9.50E-22	CAMPEP_0200992208	11036_1	CAMNT_0047212439
Bacillariophyta	Chaetoceros-neogracile-CCMP1317	CF	OMT	1.40E-20	CAMPEP_0200999198	17470_1	CAMNT_0047222235
Bacillariophyta	Chaetoceros-neogracile-CCMP1317	CF	OMT	5.40E-18	CAMPEP_0201000202	18637_1	CAMNT_0047223723
Bacillariophyta	Chaetoceros-neogracile-CCMP1317	CF	OMT	5.80E-18	CAMPEP_0201008800	78317_1	CAMNT_0047238451
Bacillariophyta	Chaetoceros-neogracile-CCMP1317	CF	OMT	3.00E-17	CAMPEP_0201011214	90664_1	CAMNT_0047242873
Bacillariophyta	Chaetoceros-neogracile-CCMP1317	CF	OMT	6.60E-17	CAMPEP_0201006902	60043_1	CAMNT_0047234941
Bacillariophyta	Chaetoceros-neogracile-CCMP1317	CF	OMT	6.60E-17	CAMPEP_0201013004	101402_1	CAMNT_0047245793
Bacillariophyta	Chaetoceros-neogracile-CCMP1317	CF	OMT	8.00E-17	CAMPEP_0201001172	19832_1	CAMNT_0047225201
Bacillariophyta	Chaetoceros-neogracile-CCMP1317	CF	OMT	1.70E-15	CAMPEP_0200981956	601_1	CAMNT_0047198299
Bacillariophyta	Chaetoceros-neogracile-CCMP1317	CF	OMT	2.80E-15	CAMPEP_0200991552	10363_1	CAMNT_0047211441
Bacillariophyta	Chaetoceros-neogracile-CCMP1317	CF	OMT	4.10E-15	CAMPEP_0200989148	7892_1	CAMNT_0047207973
Bacillariophyta	Chaetoceros-neogracile-CCMP1317	CF	OMT	2.80E-14	CAMPEP_0200996370	14902_1	CAMNT_0047218457
Bacillariophyta	Chaetoceros-neogracile-CCMP1317	CF	OMT	5.10E-14	CAMPEP_0201013186	102560_1	CAMNT_0047246065
Bacillariophyta	Chaetoceros-neogracile-CCMP1317	CF	OMT	2.20E-13	CAMPEP_0200989574	8422_1	CAMNT_0047208631
Bacillariophyta	Chaetoceros-neogracile-CCMP1317	CF	OMT	2.40E-13	CAMPEP_0201006216	54761_1	CAMNT_0047233705
Bacillariophyta	Chaetoceros-neogracile-CCMP1317	CF	OMT	1.20E-12	CAMPEP_0200993726	12950_1	CAMNT_0047215131
Bacillariophyta	Chaetoceros-neogracile-CCMP1317	CF	OMT	1.50E-12	CAMPEP_0201004250	34191_1	CAMNT_0047230179
Bacillariophyta	Chaetoceros-neogracile-CCMP1317	CF	OMT	1.80E-12	CAMPEP_0201011900	94775_1	CAMNT_0047244009
Bacillariophyta	Chaetoceros-neogracile-CCMP1317	CF	OMT	2.30E-12	CAMPEP_0201011794	93586_1	CAMNT_0047243793
Bacillariophyta	Chaetoceros-neogracile-CCMP1317	CF	OMT	1.30E-11	CAMPEP_0200987058	5783_1	CAMNT_0047205079
Bacillariophyta	Chaetoceros-neogracile-CCMP1317	CF	OMT	2.70E-11	CAMPEP_0201003852	29721_1	CAMNT_0047229521
Bacillariophyta	Chaetoceros-neogracile-CCMP1317	CF	OMT	2.80E-10	CAMPEP_0200995062	13993_1	CAMNT_0047216921
Bacillariophyta	Chaetoceros-neogracile-CCMP1317	CF	OMT	4.10E-10	CAMPEP_0201001240	19915_1	CAMNT_0047225307
Bacillariophyta	Chaetoceros-neogracile-CCMP1317	CF	OMT	4.50E-10	CAMPEP_0201016064	114064_1	CAMNT_0047250157
Bacillariophyta	Chaetoceros-neogracile-CCMP1317	CF	OMT	1.20E-09	CAMPEP_0200994562	13614_1	CAMNT_0047216243
Bacillariophyta	Chaetoceros-neogracile-CCMP1317	CF	OMT	5.10E-09	CAMPEP_0200996514	15000_1	CAMNT_0047218617
Bacillariophyta	Chaetoceros-neogracile-CCMP1317	CF	OMT	5.20E-09	CAMPEP_0201014572	113212_1	CAMNT_0047248451
Bacillariophyta	Chaetoceros-neogracile-CCMP1317	CF	OMT	2.10E-08	CAMPEP_0200983948	2553_1	CAMNT_0047200813
Bacillariophyta	Chaetoceros-neogracile-CCMP1317	CF	OMT	3.10E-08	CAMPEP_0200997504	15885_1	CAMNT_0047219897
Bacillariophyta	Chaetoceros-neogracile-CCMP1317	CF	OMT	3.50E-08	CAMPEP_0200987340	6078_1	CAMNT_0047205457
Bacillariophyta	Chaetoceros-neogracile-CCMP1317	CF	OMT	2.80E-07	CAMPEP_0200997728	16103_1	CAMNT_0047220215
Bacillariophyta	Chaetoceros-neogracile-CCMP1317	CF	OMT	3.40E-07	CAMPEP_0200991344	10245_1	CAMNT_0047211205
Bacillariophyta	Chaetoceros-neogracile-CCMP1317	CF	OMT	1.30E-05	CAMPEP_0201010544	89035_1	CAMNT_0047241775
Bacillariophyta	Chaetoceros-neogracile-CCMP1317	CF	OMT	4.50E-05	CAMPEP_0201002952	23023_1	CAMNT_0047228109
Bacillariophyta	Chaetoceros-neogracile-CCMP1317	CF	OMT	5.40E-05	CAMPEP_0200989144	7881_1	CAMNT_0047207967
Bacillariophyta	Chaetoceros-neogracile-CCMP1317	CF	PYC	0	CAMPEP_0200981938	577_1	CAMNT_0047198277
Bacillariophyta	Chaetoceros-neogracile-CCMP1317	CF	PYC	0	CAMPEP_0200997014	15439_1	CAMNT_0047219281
Bacillariophyta	Chaetoceros-neogracile-CCMP1317	CF	PYC	0	CAMPEP_0200985102	4023_1	CAMNT_0047202521
Bacillariophyta	Chaetoceros-neogracile-CCMP1317	CF	PYC	0	CAMPEP_0201014146	111236_1	CAMNT_0047247755
Bacillariophyta	Chaetoceros-neogracile-CCMP1317	CF	PYC	0	CAMPEP_0200984422	3179_1	CAMNT_0047201473
Bacillariophyta	Chaetoceros-neogracile-CCMP1317	CF	PYC	0	CAMPEP_0200989240	8009_1	CAMNT_0047208107
Bacillariophyta	Chaetoceros-neogracile-CCMP1317	CF	PYC	0	CAMPEP_0201008342	74015_1	CAMNT_0047237535
Bacillariophyta	Chaetoceros-neogracile-CCMP1317	CF	PYC	2.40E-267	CAMPEP_0200993494	12636_1	CAMNT_0047214721
Bacillariophyta	Chaetoceros-neogracile-CCMP1317	CF	PYC	2.40E-154	CAMPEP_0201017316	114775_1	CAMNT_0047251577
Bacillariophyta	Chaetoceros-neogracile-CCMP1317	CF	PYC	2.10E-151	CAMPEP_0201018380	115440_1	CAMNT_0047252903
Bacillariophyta	Chaetoceros-neogracile-CCMP1317	CF	PYC	1.20E-150	CAMPEP_0201007084	62164_1	CAMNT_0047235283
Bacillariophyta	Chaetoceros-neogracile-CCMP1317	CF	PYC	1.30E-123	CAMPEP_0201012982	101308_1	CAMNT_0047245759
Bacillariophyta	Chaetoceros-neogracile-CCMP1317	CF	PYC	1.40E-116	CAMPEP_0200988566	7183_1	CAMNT_0047207083
Bacillariophyta	Chaetoceros-neogracile-CCMP1317	CF	PYC	6.50E-85	CAMPEP_0200986234	5075_1	CAMNT_0047204081
Bacillariophyta	Chaetoceros-neogracile-CCMP1317	CF	PYC	6.70E-79	CAMPEP_0200987704	6386_1	CAMNT_0047205955
Bacillariophyta	Chaetoceros-neogracile-CCMP1317	CF	PYC	1.10E-24	CAMPEP_0201002574	21743_1	CAMNT_0047227515
Bacillariophyta	Chaetoceros-neogracile-CCMP1317	CF	PYC	9.60E-18	CAMPEP_0200997188	15626_1	CAMNT_0047219537
Bacillariophyta	Chaetoceros-neogracile-CCMP1317	CF	PYC	3.60E-14	CAMPEP_0200985958	4869_1	CAMNT_0047203725
Bacillariophyta	Chaetoceros-neogracile-CCMP1317	CF	PYC	1.00E-12	CAMPEP_0201009658	87017_1	CAMNT_0047240333
Bacillariophyta	Chaetoceros-neogracile-CCMP1317	CF	PYC	1.30E-12	CAMPEP_0200995854	14553_1	CAMNT_0047217901
Bacillariophyta	Chaetoceros-neogracile-CCMP1317	CF	PYC	5.60E-11	CAMPEP_0200999462	17751_1	CAMNT_0047222645
Bacillariophyta	Chaetoceros-neogracile-CCMP1317	CF	PYC	1.80E-06	CAMPEP_0200997312	15730_1	CAMNT_0047219677
Bacillariophyta	Chaetoceros-neogracile-CCMP1317	CF	PYC	2.50E-05	CAMPEP_0201010848	89693_1	CAMNT_0047242317
Bacillariophyta	Chaetoceros-neogracile-CCMP1317	CF	ME	3.00E-250	CAMPEP_0200981214	45_1	CAMNT_0047197399
Bacillariophyta	Chaetoceros-neogracile-CCMP1317	CF	ME	5.50E-101	CAMPEP_0201009848	87490_1	CAMNT_0047240667
Bacillariophyta	Chaetoceros-neogracile-CCMP1317	CF	ME	8.00E-98	CAMPEP_0201017388	114827_1	CAMNT_0047251675
Bacillariophyta	Chaetoceros-neogracile-CCMP1317	CF	PPDK	1.90E-28	CAMPEP_0200987430	6164_1	CAMNT_0047205581
Bacillariophyta	Chaetoceros-neogracile-CCMP1317	PR	SHMT	3.30E-226	CAMPEP_0200986020	4910_1	CAMNT_0047203803
Bacillariophyta	Chaetoceros-neogracile-CCMP1317	PR	SHMT	1.40E-222	CAMPEP_0200993374	12439_1	CAMNT_0047214463
Bacillariophyta	Chaetoceros-neogracile-CCMP1317	PR	SHMT	1.80E-209	CAMPEP_0200994764	13773_1	CAMNT_0047216519
Bacillariophyta	Chaetoceros-neogracile-CCMP1317	PR	SHMT	9.20E-112	CAMPEP_0201009634	86960_1	CAMNT_0047240289
Bacillariophyta	Chaetoceros-neogracile-CCMP1317	PR	SHMT	4.10E-108	CAMPEP_0201018384	115442_1	CAMNT_0047252907
Bacillariophyta	Chaetoceros-neogracile-CCMP1317	PR	SHMT	6.40E-51	CAMPEP_0200992828	11673_1	CAMNT_0047213377
Bacillariophyta	Chaetoceros-neogracile-CCMP1317	PR	GOX2	2.60E-194	CAMPEP_0200984076	2727_1	CAMNT_0047200979
Bacillariophyta	Chaetoceros-neogracile-CCMP1317	PR	GOX2	5.20E-05	CAMPEP_0201017926	115160_1	CAMNT_0047252341
Bacillariophyta	Chaetoceros-neogracile-CCMP1317	PR	GDCT	1.90E-162	CAMPEP_0200992714	11589_1	CAMNT_0047213233
Bacillariophyta	Chaetoceros-neogracile-CCMP1317	PR	GDCT	2.80E-137	CAMPEP_0200984554	3369_1	CAMNT_0047201665
Bacillariophyta	Chaetoceros-neogracile-CCMP1317	PR	GDCT	4.90E-89	CAMPEP_0201010168	88246_1	CAMNT_0047241197
Bacillariophyta	Chaetoceros-neogracile-CCMP1317	PR	PGP	6.60E-159	CAMPEP_0200986728	5488_1	CAMNT_0047204661
Bacillariophyta	Chaetoceros-neogracile-CCMP1317	PR	PGP	1.90E-83	CAMPEP_0201014482	113157_1	CAMNT_0047248337
Bacillariophyta	Chaetoceros-neogracile-CCMP1317	PR	PGP	2.00E-17	CAMPEP_0201002894	22697_1	CAMNT_0047228015
Bacillariophyta	Chaetoceros-neogracile-CCMP1317	PR	PGP	1.60E-11	CAMPEP_0201017278	114758_1	CAMNT_0047251537
Bacillariophyta	Chaetoceros-neogracile-CCMP1317	PR	PGP	7.70E-11	CAMPEP_0201000622	19135_1	CAMNT_0047224351
Bacillariophyta	Chaetoceros-neogracile-CCMP1317	PR	PGP	1.80E-06	CAMPEP_0201014234	111979_1	CAMNT_0047247935
Bacillariophyta	Chaetoceros-neogracile-CCMP1317	PR	PGP	1.10E-05	CAMPEP_0200994296	13398_1	CAMNT_0047215855
Bacillariophyta	Chaetoceros-neogracile-CCMP1317	PR	ICL	2.80E-297	CAMPEP_0201011276	90824_1	CAMNT_0047242957
Bacillariophyta	Chaetoceros-neogracile-CCMP1317	PR	ICL	1.40E-12	CAMPEP_0201011152	90462_1	CAMNT_0047242791
Bacillariophyta	Chaetoceros-neogracile-CCMP1317	PR	ICL	1.50E-12	CAMPEP_0201003018	23450_1	CAMNT_0047228207
Bacillariophyta	Chaetoceros-neogracile-CCMP1317	PR	GCL	3.00E-235	CAMPEP_0200986852	5591_1	CAMNT_0047204809
Bacillariophyta	Chaetoceros-neogracile-CCMP1317	PR	GCL	6.50E-38	CAMPEP_0201006214	54764_1	CAMNT_0047233703
Bacillariophyta	Chaetoceros-neogracile-CCMP1317	PR	GCL	1.70E-08	CAMPEP_0201010340	88617_1	CAMNT_0047241471
Bacillariophyta	Chaetoceros-neogracile-CCMP1317	PR	HR	1.70E-108	CAMPEP_0201002152	21203_1	CAMNT_0047226869
Bacillariophyta	Chaetoceros-neogracile-CCMP1317	PR	HR	6.40E-40	CAMPEP_0201017024	114624_1	CAMNT_0047251267
Bacillariophyta	Chaetoceros-neogracile-CCMP1317	PR	HR	1.80E-31	CAMPEP_0201018406	115456_1	CAMNT_0047252933
Bacillariophyta	Chaetoceros-neogracile-CCMP1317	PR	HR	7.30E-31	CAMPEP_0200995828	14534_1	CAMNT_0047217871
Bacillariophyta	Chaetoceros-neogracile-CCMP1317	PR	HR	6.70E-29	CAMPEP_0200987068	5793_1	CAMNT_0047205095
Bacillariophyta	Chaetoceros-neogracile-CCMP1317	PR	HR	3.10E-24	CAMPEP_0200992348	11183_1	CAMNT_0047212639
Bacillariophyta	Chaetoceros-neogracile-CCMP1317	PR	HR	4.90E-18	CAMPEP_0200992774	11638_1	CAMNT_0047213319
Bacillariophyta	Chaetoceros-neogracile-CCMP1317	PR	HR	2.10E-17	CAMPEP_0201003218	24502_1	CAMNT_0047228523
Bacillariophyta	Chaetoceros-neogracile-CCMP1317	PR	HR	1.20E-16	CAMPEP_0201015604	113804_1	CAMNT_0047249631
Bacillariophyta	Chaetoceros-neogracile-CCMP1317	PR	HR	1.50E-12	CAMPEP_0201016970	114594_1	CAMNT_0047251209
Bacillariophyta	Chaetoceros-neogracile-CCMP1317	PR	SPT	3.60E-150	CAMPEP_0201009106	84066_1	CAMNT_0047239183
Bacillariophyta	Chaetoceros-neogracile-CCMP1317	PR	SPT	4.80E-150	CAMPEP_0200982488	1034_1	CAMNT_0047198913
Bacillariophyta	Chaetoceros-neogracile-CCMP1317	PR	SPT	2.70E-09	CAMPEP_0201012584	99842_1	CAMNT_0047245121
Bacillariophyta	Chaetoceros-neogracile-CCMP1317	PR	SPT	9.00E-08	CAMPEP_0201016280	114190_1	CAMNT_0047250405
Bacillariophyta	Chaetoceros-neogracile-CCMP1317	PR	TSR	2.80E-78	CAMPEP_0200996636	15105_1	CAMNT_0047218785
Bacillariophyta	Chaetoceros-neogracile-CCMP1317	PR	TSR	6.10E-34	CAMPEP_0200998434	16822_1	CAMNT_0047221215
Bacillariophyta	Chaetoceros-neogracile-CCMP1317	PR	TSR	6.10E-34	CAMPEP_0201006232	54965_1	CAMNT_0047233769
Bacillariophyta	Chaetoceros-neogracile-CCMP1317	PR	TSR	5.20E-31	CAMPEP_0200999040	17356_1	CAMNT_0047222045
Bacillariophyta	Chaetoceros-neogracile-CCMP1317	PR	TSR	2.30E-10	CAMPEP_0200995370	14217_1	CAMNT_0047217339
Bacillariophyta	Chaetoceros-neogracile-CCMP1317	PR	TSR	3.10E-10	CAMPEP_0200996050	14679_1	CAMNT_0047218115
Bacillariophyta	Chaetoceros-neogracile-CCMP1317	PR	TSR	9.00E-06	CAMPEP_0201012738	100390_1	CAMNT_0047245379
Bacillariophyta	Chaetoceros-neogracile-CCMP1317	PR	MS	2.50E-275	CAMPEP_0200995746	14475_1	CAMNT_0047217773
Bacillariophyta	Chaetoceros-neogracile-CCMP1317	PR	MS	6.40E-273	CAMPEP_0201000216	18642_1	CAMNT_0047223737
Bacillariophyta	Chaetoceros-neogracile-CCMP1317	PR	GOX1	3.20E-95	CAMPEP_0200984076	2727_1	CAMNT_0047200979
Bacillariophyta	Chaetoceros-neogracile-CCMP1317	PR	GOX1	6.90E-07	CAMPEP_0201017926	115160_1	CAMNT_0047252341
Bacillariophyta	Chaetoceros-neogracile-CCMP1317	PR	GOX1	8.60E-07	CAMPEP_0200997502	15886_1	CAMNT_0047219895
Bacillariophyta	Chaetoceros-neogracile-CCMP1317	PR	ALAT_GGAT	1.70E-215	CAMPEP_0201011418	91207_1	CAMNT_0047243157
Bacillariophyta	Chaetoceros-neogracile-CCMP1317	PR	ALAT_GGAT	9.70E-194	CAMPEP_0200996598	15076_1	CAMNT_0047218739
Bacillariophyta	Chaetoceros-neogracile-CCMP1317	PR	ALAT_GGAT	1.60E-25	CAMPEP_0200986482	5276_1	CAMNT_0047204361
Bacillariophyta	Chaetoceros-neogracile-CCMP1317	PR	ALAT_GGAT	3.90E-24	CAMPEP_0201009922	87674_1	CAMNT_0047240813
Bacillariophyta	Chaetoceros-neogracile-CCMP1317	PR	ALAT_GGAT	5.60E-21	CAMPEP_0201018216	115343_1	CAMNT_0047252709
Bacillariophyta	Chaetoceros-neogracile-CCMP1317	PR	ALAT_GGAT	1.10E-18	CAMPEP_0201016280	114190_1	CAMNT_0047250405
Bacillariophyta	Chaetoceros-neogracile-CCMP1317	PR	ALAT_GGAT	3.80E-18	CAMPEP_0201006410	55822_1	CAMNT_0047234055
Bacillariophyta	Chaetoceros-neogracile-CCMP1317	PR	ALAT_GGAT	5.90E-14	CAMPEP_0200999396	17680_1	CAMNT_0047222549
Bacillariophyta	Chaetoceros-neogracile-CCMP1317	PR	ALAT_GGAT	2.30E-11	CAMPEP_0200988488	7100_1	CAMNT_0047206961
Bacillariophyta	Chaetoceros-neogracile-CCMP1317	PR	ALAT_GGAT	4.30E-11	CAMPEP_0200997644	16030_1	CAMNT_0047220125
Bacillariophyta	Chaetoceros-neogracile-CCMP1317	PR	ALAT_GGAT	4.30E-11	CAMPEP_0201008830	78867_1	CAMNT_0047238513
Bacillariophyta	Chaetoceros-neogracile-CCMP1317	PR	ALAT_GGAT	1.60E-10	CAMPEP_0200994776	13780_1	CAMNT_0047216535
Bacillariophyta	Chaetoceros-neogracile-CCMP1317	PR	ALAT_GGAT	5.00E-09	CAMPEP_0200981642	338_1	CAMNT_0047197945
Bacillariophyta	Chaetoceros-neogracile-CCMP1317	PR	ALAT_GGAT	8.70E-09	CAMPEP_0200996392	14917_1	CAMNT_0047218485
Bacillariophyta	Chaetoceros-neogracile-CCMP1317	PR	ALAT_GGAT	2.80E-08	CAMPEP_0200995222	14110_1	CAMNT_0047217135
Bacillariophyta	Chaetoceros-neogracile-CCMP1317	PR	ALAT_GGAT	1.90E-06	CAMPEP_0200991314	10228_1	CAMNT_0047211171
Bacillariophyta	Chaetoceros-neogracile-CCMP1317	PR	GK	4.20E-157	CAMPEP_0200995828	14534_1	CAMNT_0047217871
Bacillariophyta	Corethron-pennatum-L29A3	BP	CA_alpha	4.70E-57	CAMPEP_0200326210	21477_1	CAMNT_0046366785
Bacillariophyta	Corethron-pennatum-L29A3	BP	CA_alpha	1.70E-54	CAMPEP_0200318282	12694_1	CAMNT_0046354237
Bacillariophyta	Corethron-pennatum-L29A3	BP	CA_alpha	1.40E-52	CAMPEP_0200334616	31411_1	CAMNT_0046378039
Bacillariophyta	Corethron-pennatum-L29A3	BP	CA_alpha	3.50E-51	CAMPEP_0200323914	19235_1	CAMNT_0046363327
Bacillariophyta	Corethron-pennatum-L29A3	BP	CA_alpha	4.90E-51	CAMPEP_0200376804	166173_1	CAMNT_0046437643
Bacillariophyta	Corethron-pennatum-L29A3	BP	CA_alpha	1.70E-49	CAMPEP_0200363058	115312_1	CAMNT_0046418989
Bacillariophyta	Corethron-pennatum-L29A3	BP	CA_alpha	6.60E-49	CAMPEP_0200341314	45354_1	CAMNT_0046387197
Bacillariophyta	Corethron-pennatum-L29A3	BP	CA_alpha	1.90E-48	CAMPEP_0200336910	35218_1	CAMNT_0046381181
Bacillariophyta	Corethron-pennatum-L29A3	BP	CA_alpha	8.30E-48	CAMPEP_0200369012	158490_1	CAMNT_0046428555
Bacillariophyta	Corethron-pennatum-L29A3	BP	CA_alpha	1.70E-47	CAMPEP_0200330554	24873_1	CAMNT_0046372561
Bacillariophyta	Corethron-pennatum-L29A3	BP	CA_alpha	1.90E-47	CAMPEP_0200372182	163598_1	CAMNT_0046432491
Bacillariophyta	Corethron-pennatum-L29A3	BP	CA_alpha	9.60E-44	CAMPEP_0200318600	13007_1	CAMNT_0046354697
Bacillariophyta	Corethron-pennatum-L29A3	BP	CA_alpha	4.00E-41	CAMPEP_0200344128	51294_1	CAMNT_0046391063
Bacillariophyta	Corethron-pennatum-L29A3	BP	CA_alpha	1.80E-40	CAMPEP_0200366002	137664_1	CAMNT_0046423795
Bacillariophyta	Corethron-pennatum-L29A3	BP	CA_alpha	1.00E-39	CAMPEP_0200344954	54275_1	CAMNT_0046392277
Bacillariophyta	Corethron-pennatum-L29A3	BP	CA_alpha	7.30E-38	CAMPEP_0200306956	3699_1	CAMNT_0046339119
Bacillariophyta	Corethron-pennatum-L29A3	BP	CA_alpha	1.10E-37	CAMPEP_0200306004	2840_1	CAMNT_0046337659
Bacillariophyta	Corethron-pennatum-L29A3	BP	CA_alpha	2.60E-36	CAMPEP_0200374234	164725_1	CAMNT_0046434757
Bacillariophyta	Corethron-pennatum-L29A3	BP	CA_alpha	3.40E-35	CAMPEP_0200380064	167973_1	CAMNT_0046441243
Bacillariophyta	Corethron-pennatum-L29A3	BP	CA_alpha	1.20E-34	CAMPEP_0200355252	92377_1	CAMNT_0046407579
Bacillariophyta	Corethron-pennatum-L29A3	BP	CA_alpha	5.50E-30	CAMPEP_0200347396	64462_1	CAMNT_0046396001
Bacillariophyta	Corethron-pennatum-L29A3	BP	CA_alpha	1.10E-26	CAMPEP_0200303578	1227_1	CAMNT_0046334671
Bacillariophyta	Corethron-pennatum-L29A3	BP	CA_alpha	1.50E-26	CAMPEP_0200373504	164338_1	CAMNT_0046433973
Bacillariophyta	Corethron-pennatum-L29A3	BP	CA_alpha	6.30E-23	CAMPEP_0200371456	163172_1	CAMNT_0046431641
Bacillariophyta	Corethron-pennatum-L29A3	BP	CA_alpha	7.80E-23	CAMPEP_0200372034	163509_1	CAMNT_0046432313
Bacillariophyta	Corethron-pennatum-L29A3	BP	CA_alpha	1.90E-21	CAMPEP_0200367552	151865_1	CAMNT_0046426489
Bacillariophyta	Corethron-pennatum-L29A3	BP	CA_alpha	2.00E-21	CAMPEP_0200349180	72389_1	CAMNT_0046398853
Bacillariophyta	Corethron-pennatum-L29A3	BP	CA_alpha	5.70E-21	CAMPEP_0200347068	62958_1	CAMNT_0046395499
Bacillariophyta	Corethron-pennatum-L29A3	BP	CA_alpha	1.40E-20	CAMPEP_0200372912	164010_1	CAMNT_0046433315
Bacillariophyta	Corethron-pennatum-L29A3	BP	CA_alpha	1.70E-19	CAMPEP_0200346230	59339_1	CAMNT_0046394223
Bacillariophyta	Corethron-pennatum-L29A3	BP	CA_alpha	4.40E-18	CAMPEP_0200355322	92538_1	CAMNT_0046407667
Bacillariophyta	Corethron-pennatum-L29A3	BP	CA_alpha	8.20E-16	CAMPEP_0200308120	4933_1	CAMNT_0046341129
Bacillariophyta	Corethron-pennatum-L29A3	BP	CA_alpha	4.90E-15	CAMPEP_0200310754	6831_2	CAMNT_0046344555
Bacillariophyta	Corethron-pennatum-L29A3	BP	CA_alpha	6.60E-13	CAMPEP_0200349008	71720_1	CAMNT_0046398597
Bacillariophyta	Corethron-pennatum-L29A3	BP	CA_alpha	7.10E-13	CAMPEP_0200363360	117610_1	CAMNT_0046419465
Bacillariophyta	Corethron-pennatum-L29A3	BP	CA_alpha	2.90E-12	CAMPEP_0200352346	84364_1	CAMNT_0046403421
Bacillariophyta	Corethron-pennatum-L29A3	BP	CA_alpha	9.00E-09	CAMPEP_0200346448	60132_1	CAMNT_0046394563
Bacillariophyta	Corethron-pennatum-L29A3	BP	CA_alpha	1.10E-08	CAMPEP_0200329862	24151_1	CAMNT_0046371529
Bacillariophyta	Corethron-pennatum-L29A3	BP	CA_alpha	2.40E-07	CAMPEP_0200346782	61661_1	CAMNT_0046395059
Bacillariophyta	Corethron-pennatum-L29A3	BP	CA_alpha	1.70E-06	CAMPEP_0200320612	15195_1	CAMNT_0046357747
Bacillariophyta	Corethron-pennatum-L29A3	BP	CA_alpha	5.50E-05	CAMPEP_0200369598	159761_1	CAMNT_0046429305
Bacillariophyta	Corethron-pennatum-L29A3	BP	CA_delta	1.50E-153	CAMPEP_0200360280	105712_1	CAMNT_0046414825
Bacillariophyta	Corethron-pennatum-L29A3	BP	CA_delta	3.00E-153	CAMPEP_0200328928	23203_1	CAMNT_0046370063
Bacillariophyta	Corethron-pennatum-L29A3	BP	CA_delta	9.70E-151	CAMPEP_0200371892	163423_1	CAMNT_0046432145
Bacillariophyta	Corethron-pennatum-L29A3	BP	CA_delta	3.20E-137	CAMPEP_0200371702	163309_1	CAMNT_0046431933
Bacillariophyta	Corethron-pennatum-L29A3	BP	CA_delta	1.00E-136	CAMPEP_0200377396	166505_1	CAMNT_0046438309
Bacillariophyta	Corethron-pennatum-L29A3	BP	CA_delta	1.80E-05	CAMPEP_0200352014	82393_1	CAMNT_0046402931
Bacillariophyta	Corethron-pennatum-L29A3	BP	CA_beta	3.50E-91	CAMPEP_0200314856	9744_1	CAMNT_0046349651
Bacillariophyta	Corethron-pennatum-L29A3	BP	CA_beta	7.10E-91	CAMPEP_0200348746	70661_1	CAMNT_0046398235
Bacillariophyta	Corethron-pennatum-L29A3	BP	Bestrophin	2.60E-44	CAMPEP_0200314888	9766_1	CAMNT_0046349691
Bacillariophyta	Corethron-pennatum-L29A3	BP	Bestrophin	1.10E-36	CAMPEP_0200303134	961_1	CAMNT_0046334145
Bacillariophyta	Corethron-pennatum-L29A3	BP	Bestrophin	6.40E-25	CAMPEP_0200317416	11777_1	CAMNT_0046352963
Bacillariophyta	Corethron-pennatum-L29A3	BP	Bestrophin	6.90E-25	CAMPEP_0200305746	2648_1	CAMNT_0046337319
Bacillariophyta	Corethron-pennatum-L29A3	BP	Bestrophin	1.30E-22	CAMPEP_0200341950	46681_1	CAMNT_0046388047
Bacillariophyta	Corethron-pennatum-L29A3	BP	Bestrophin	3.50E-22	CAMPEP_0200378554	167131_1	CAMNT_0046439561
Bacillariophyta	Corethron-pennatum-L29A3	BP	Bestrophin	1.80E-21	CAMPEP_0200335086	32241_1	CAMNT_0046378715
Bacillariophyta	Corethron-pennatum-L29A3	BP	Bestrophin	2.20E-15	CAMPEP_0200375736	165569_1	CAMNT_0046436433
Bacillariophyta	Corethron-pennatum-L29A3	BP	Bestrophin	6.30E-15	CAMPEP_0200313510	8802_1	CAMNT_0046347969
Bacillariophyta	Corethron-pennatum-L29A3	BP	Bestrophin	3.20E-14	CAMPEP_0200336514	34555_1	CAMNT_0046380637
Bacillariophyta	Corethron-pennatum-L29A3	BP	Bestrophin	1.50E-13	CAMPEP_0200312988	8441_1	CAMNT_0046347339
Bacillariophyta	Corethron-pennatum-L29A3	BP	Bestrophin	7.80E-12	CAMPEP_0200325264	20790_1	CAMNT_0046365561
Bacillariophyta	Corethron-pennatum-L29A3	BP	Bestrophin	1.10E-11	CAMPEP_0200324164	19570_1	CAMNT_0046363793
Bacillariophyta	Corethron-pennatum-L29A3	BP	Bestrophin	1.20E-11	CAMPEP_0200376392	165937_1	CAMNT_0046437169
Bacillariophyta	Corethron-pennatum-L29A3	BP	Bestrophin	3.10E-11	CAMPEP_0200325940	21278_1	CAMNT_0046366423
Bacillariophyta	Corethron-pennatum-L29A3	BP	Bestrophin	9.50E-11	CAMPEP_0200371630	163276_1	CAMNT_0046431847
Bacillariophyta	Corethron-pennatum-L29A3	BP	Bestrophin	3.70E-08	CAMPEP_0200332790	28434_1	CAMNT_0046375643
Bacillariophyta	Corethron-pennatum-L29A3	BP	Bestrophin	1.50E-07	CAMPEP_0200360412	106061_1	CAMNT_0046415009
Bacillariophyta	Corethron-pennatum-L29A3	BP	Bestrophin	1.50E-07	CAMPEP_0200369850	161256_1	CAMNT_0046429759
Bacillariophyta	Corethron-pennatum-L29A3	BP	Bestrophin	2.00E-07	CAMPEP_0200301562	48_1	CAMNT_0046332379
Bacillariophyta	Corethron-pennatum-L29A3	BP	Bestrophin	2.50E-07	CAMPEP_0200306944	3670_1	CAMNT_0046339069
Bacillariophyta	Corethron-pennatum-L29A3	BP	Bestrophin	5.30E-07	CAMPEP_0200358548	100875_1	CAMNT_0046412263
Bacillariophyta	Corethron-pennatum-L29A3	BP	Bestrophin	8.20E-07	CAMPEP_0200343868	50306_1	CAMNT_0046390667
Bacillariophyta	Corethron-pennatum-L29A3	BP	Bestrophin	8.40E-07	CAMPEP_0200337390	35987_1	CAMNT_0046381789
Bacillariophyta	Corethron-pennatum-L29A3	BP	Bestrophin	8.70E-07	CAMPEP_0200324926	20537_1	CAMNT_0046365143
Bacillariophyta	Corethron-pennatum-L29A3	BP	Bestrophin	8.70E-07	CAMPEP_0200368696	158300_1	CAMNT_0046428173
Bacillariophyta	Corethron-pennatum-L29A3	BP	Bestrophin	9.10E-07	CAMPEP_0200361360	108576_1	CAMNT_0046416379
Bacillariophyta	Corethron-pennatum-L29A3	BP	Bestrophin	2.30E-06	CAMPEP_0200371914	163438_1	CAMNT_0046432171
Bacillariophyta	Corethron-pennatum-L29A3	BP	Bestrophin	2.80E-06	CAMPEP_0200358254	100051_1	CAMNT_0046411811
Bacillariophyta	Corethron-pennatum-L29A3	BP	SLC4	2.80E-184	CAMPEP_0200375666	165526_1	CAMNT_0046436351
Bacillariophyta	Corethron-pennatum-L29A3	BP	SLC4	3.10E-179	CAMPEP_0200368410	157399_1	CAMNT_0046427807
Bacillariophyta	Corethron-pennatum-L29A3	BP	SLC4	3.60E-174	CAMPEP_0200372916	164012_1	CAMNT_0046433319
Bacillariophyta	Corethron-pennatum-L29A3	BP	SLC4	3.10E-173	CAMPEP_0200326252	21505_1	CAMNT_0046366833
Bacillariophyta	Corethron-pennatum-L29A3	BP	SLC4	5.30E-167	CAMPEP_0200328206	22788_1	CAMNT_0046369243
Bacillariophyta	Corethron-pennatum-L29A3	BP	SLC4	1.90E-150	CAMPEP_0200331450	26276_1	CAMNT_0046373895
Bacillariophyta	Corethron-pennatum-L29A3	BP	SLC4	1.50E-142	CAMPEP_0200315592	10269_1	CAMNT_0046350569
Bacillariophyta	Corethron-pennatum-L29A3	BP	SLC4	8.10E-124	CAMPEP_0200324184	19586_1	CAMNT_0046363823
Bacillariophyta	Corethron-pennatum-L29A3	BP	SLC4	4.20E-57	CAMPEP_0200377876	166766_1	CAMNT_0046438823
Bacillariophyta	Corethron-pennatum-L29A3	BP	SLC4	9.30E-55	CAMPEP_0200302116	371_1	CAMNT_0046333005
Bacillariophyta	Corethron-pennatum-L29A3	BP	SLC4	1.10E-44	CAMPEP_0200373824	164510_1	CAMNT_0046434315
Bacillariophyta	Corethron-pennatum-L29A3	BP	SLC4	2.00E-32	CAMPEP_0200362478	111726_1	CAMNT_0046418051
Bacillariophyta	Corethron-pennatum-L29A3	BP	SLC4	2.70E-20	CAMPEP_0200324134	19550_1	CAMNT_0046363745
Bacillariophyta	Corethron-pennatum-L29A3	BP	SLC4	1.10E-13	CAMPEP_0200331330	26103_1	CAMNT_0046373735
Bacillariophyta	Corethron-pennatum-L29A3	BP	SLC4	1.20E-11	CAMPEP_0200302378	522_1	CAMNT_0046333293
Bacillariophyta	Corethron-pennatum-L29A3	CF	PK	2.40E-212	CAMPEP_0200302930	822_1	CAMNT_0046333919
Bacillariophyta	Corethron-pennatum-L29A3	CF	PK	7.00E-179	CAMPEP_0200305172	2225_1	CAMNT_0046336585
Bacillariophyta	Corethron-pennatum-L29A3	CF	PK	1.80E-178	CAMPEP_0200330780	25198_1	CAMNT_0046372923
Bacillariophyta	Corethron-pennatum-L29A3	CF	PK	5.10E-176	CAMPEP_0200305434	2415_1	CAMNT_0046336907
Bacillariophyta	Corethron-pennatum-L29A3	CF	PK	1.70E-175	CAMPEP_0200368922	158438_1	CAMNT_0046428453
Bacillariophyta	Corethron-pennatum-L29A3	CF	PK	1.40E-171	CAMPEP_0200329832	24131_1	CAMNT_0046371489
Bacillariophyta	Corethron-pennatum-L29A3	CF	PK	4.90E-170	CAMPEP_0200307366	4072_1	CAMNT_0046339753
Bacillariophyta	Corethron-pennatum-L29A3	CF	PK	1.90E-136	CAMPEP_0200320068	14551_1	CAMNT_0046356859
Bacillariophyta	Corethron-pennatum-L29A3	CF	PK	3.00E-90	CAMPEP_0200347974	67539_1	CAMNT_0046397027
Bacillariophyta	Corethron-pennatum-L29A3	CF	PK	6.50E-11	CAMPEP_0200345694	57236_1	CAMNT_0046393399
Bacillariophyta	Corethron-pennatum-L29A3	CF	PK	2.80E-08	CAMPEP_0200348322	69045_1	CAMNT_0046397609
Bacillariophyta	Corethron-pennatum-L29A3	CF	PEPCK	2.50E-244	CAMPEP_0200311942	7722_1	CAMNT_0046346061
Bacillariophyta	Corethron-pennatum-L29A3	CF	PK	2.40E-212	CAMPEP_0200302930	822_1	CAMNT_0046333919
Bacillariophyta	Corethron-pennatum-L29A3	CF	PK	7.00E-179	CAMPEP_0200305172	2225_1	CAMNT_0046336585
Bacillariophyta	Corethron-pennatum-L29A3	CF	PK	1.80E-178	CAMPEP_0200330780	25198_1	CAMNT_0046372923
Bacillariophyta	Corethron-pennatum-L29A3	CF	PK	5.10E-176	CAMPEP_0200305434	2415_1	CAMNT_0046336907
Bacillariophyta	Corethron-pennatum-L29A3	CF	PK	1.70E-175	CAMPEP_0200368922	158438_1	CAMNT_0046428453
Bacillariophyta	Corethron-pennatum-L29A3	CF	PK	1.40E-171	CAMPEP_0200329832	24131_1	CAMNT_0046371489
Bacillariophyta	Corethron-pennatum-L29A3	CF	PK	4.90E-170	CAMPEP_0200307366	4072_1	CAMNT_0046339753
Bacillariophyta	Corethron-pennatum-L29A3	CF	PK	1.90E-136	CAMPEP_0200320068	14551_1	CAMNT_0046356859
Bacillariophyta	Corethron-pennatum-L29A3	CF	PK	3.00E-90	CAMPEP_0200347974	67539_1	CAMNT_0046397027
Bacillariophyta	Corethron-pennatum-L29A3	CF	PK	6.50E-11	CAMPEP_0200345694	57236_1	CAMNT_0046393399
Bacillariophyta	Corethron-pennatum-L29A3	CF	PK	2.80E-08	CAMPEP_0200348322	69045_1	CAMNT_0046397609
Bacillariophyta	Corethron-pennatum-L29A3	CF	MDH	9.10E-108	CAMPEP_0200311444	7385_1	CAMNT_0046345469
Bacillariophyta	Corethron-pennatum-L29A3	CF	MDH	4.30E-53	CAMPEP_0200309522	5996_1	CAMNT_0046343037
Bacillariophyta	Corethron-pennatum-L29A3	CF	OMT	7.60E-109	CAMPEP_0200315108	9918_1	CAMNT_0046349949
Bacillariophyta	Corethron-pennatum-L29A3	CF	OMT	3.90E-107	CAMPEP_0200327222	22216_1	CAMNT_0046368101
Bacillariophyta	Corethron-pennatum-L29A3	CF	OMT	1.60E-56	CAMPEP_0200303416	1131_1	CAMNT_0046334483
Bacillariophyta	Corethron-pennatum-L29A3	CF	OMT	7.10E-37	CAMPEP_0200318536	12944_1	CAMNT_0046354599
Bacillariophyta	Corethron-pennatum-L29A3	CF	OMT	6.70E-36	CAMPEP_0200350742	80232_1	CAMNT_0046401257
Bacillariophyta	Corethron-pennatum-L29A3	CF	OMT	2.70E-31	CAMPEP_0200349174	72385_1	CAMNT_0046398845
Bacillariophyta	Corethron-pennatum-L29A3	CF	OMT	2.70E-28	CAMPEP_0200361644	109296_1	CAMNT_0046416779
Bacillariophyta	Corethron-pennatum-L29A3	CF	OMT	1.10E-22	CAMPEP_0200371016	162929_1	CAMNT_0046431151
Bacillariophyta	Corethron-pennatum-L29A3	CF	OMT	2.80E-22	CAMPEP_0200327724	22514_1	CAMNT_0046368685
Bacillariophyta	Corethron-pennatum-L29A3	CF	OMT	6.90E-22	CAMPEP_0200323740	19003_1	CAMNT_0046362993
Bacillariophyta	Corethron-pennatum-L29A3	CF	OMT	1.70E-21	CAMPEP_0200328476	22940_1	CAMNT_0046369535
Bacillariophyta	Corethron-pennatum-L29A3	CF	OMT	2.30E-21	CAMPEP_0200311478	7409_1	CAMNT_0046345503
Bacillariophyta	Corethron-pennatum-L29A3	CF	OMT	2.50E-21	CAMPEP_0200344218	51626_1	CAMNT_0046391201
Bacillariophyta	Corethron-pennatum-L29A3	CF	OMT	2.50E-20	CAMPEP_0200306152	2948_1	CAMNT_0046337847
Bacillariophyta	Corethron-pennatum-L29A3	CF	OMT	5.50E-20	CAMPEP_0200347870	67053_1	CAMNT_0046396845
Bacillariophyta	Corethron-pennatum-L29A3	CF	OMT	5.90E-20	CAMPEP_0200375896	165658_1	CAMNT_0046436611
Bacillariophyta	Corethron-pennatum-L29A3	CF	OMT	1.70E-19	CAMPEP_0200326576	21743_1	CAMNT_0046367253
Bacillariophyta	Corethron-pennatum-L29A3	CF	OMT	6.90E-19	CAMPEP_0200304292	1675_1	CAMNT_0046335523
Bacillariophyta	Corethron-pennatum-L29A3	CF	OMT	2.10E-18	CAMPEP_0200327972	22657_1	CAMNT_0046368973
Bacillariophyta	Corethron-pennatum-L29A3	CF	OMT	4.50E-18	CAMPEP_0200373786	164476_1	CAMNT_0046434277
Bacillariophyta	Corethron-pennatum-L29A3	CF	OMT	1.20E-17	CAMPEP_0200311716	7567_1	CAMNT_0046345781
Bacillariophyta	Corethron-pennatum-L29A3	CF	OMT	1.30E-17	CAMPEP_0200303712	1320_1	CAMNT_0046334845
Bacillariophyta	Corethron-pennatum-L29A3	CF	OMT	2.60E-17	CAMPEP_0200314208	9268_1	CAMNT_0046348829
Bacillariophyta	Corethron-pennatum-L29A3	CF	OMT	3.60E-17	CAMPEP_0200302786	756_1	CAMNT_0046333755
Bacillariophyta	Corethron-pennatum-L29A3	CF	OMT	4.50E-17	CAMPEP_0200331882	26945_1	CAMNT_0046374447
Bacillariophyta	Corethron-pennatum-L29A3	CF	OMT	4.60E-17	CAMPEP_0200346344	59710_1	CAMNT_0046394409
Bacillariophyta	Corethron-pennatum-L29A3	CF	OMT	6.00E-17	CAMPEP_0200329816	24121_1	CAMNT_0046371469
Bacillariophyta	Corethron-pennatum-L29A3	CF	OMT	7.80E-17	CAMPEP_0200313990	9115_1	CAMNT_0046348561
Bacillariophyta	Corethron-pennatum-L29A3	CF	OMT	9.30E-17	CAMPEP_0200310090	6328_1	CAMNT_0046343697
Bacillariophyta	Corethron-pennatum-L29A3	CF	OMT	1.50E-16	CAMPEP_0200312018	7771_1	CAMNT_0046346153
Bacillariophyta	Corethron-pennatum-L29A3	CF	OMT	1.50E-16	CAMPEP_0200312586	8158_1	CAMNT_0046346841
Bacillariophyta	Corethron-pennatum-L29A3	CF	OMT	7.40E-16	CAMPEP_0200357480	98341_1	CAMNT_0046410733
Bacillariophyta	Corethron-pennatum-L29A3	CF	OMT	1.30E-15	CAMPEP_0200306204	2999_1	CAMNT_0046337927
Bacillariophyta	Corethron-pennatum-L29A3	CF	OMT	1.30E-15	CAMPEP_0200351654	82063_2	CAMNT_0046402485
Bacillariophyta	Corethron-pennatum-L29A3	CF	OMT	1.60E-15	CAMPEP_0200304110	1569_1	CAMNT_0046335315
Bacillariophyta	Corethron-pennatum-L29A3	CF	OMT	1.80E-15	CAMPEP_0200327378	22313_1	CAMNT_0046368285
Bacillariophyta	Corethron-pennatum-L29A3	CF	OMT	2.10E-15	CAMPEP_0200308768	5448_1	CAMNT_0046342047
Bacillariophyta	Corethron-pennatum-L29A3	CF	OMT	2.60E-15	CAMPEP_0200343970	50607_1	CAMNT_0046390811
Bacillariophyta	Corethron-pennatum-L29A3	CF	OMT	2.60E-15	CAMPEP_0200314798	9707_1	CAMNT_0046349583
Bacillariophyta	Corethron-pennatum-L29A3	CF	OMT	8.10E-15	CAMPEP_0200364436	125475_1	CAMNT_0046421187
Bacillariophyta	Corethron-pennatum-L29A3	CF	OMT	9.30E-15	CAMPEP_0200306322	3094_1	CAMNT_0046338093
Bacillariophyta	Corethron-pennatum-L29A3	CF	OMT	9.50E-15	CAMPEP_0200312632	8199_1	CAMNT_0046346911
Bacillariophyta	Corethron-pennatum-L29A3	CF	OMT	1.20E-14	CAMPEP_0200327204	22199_1	CAMNT_0046368073
Bacillariophyta	Corethron-pennatum-L29A3	CF	OMT	2.90E-14	CAMPEP_0200306298	3077_1	CAMNT_0046338063
Bacillariophyta	Corethron-pennatum-L29A3	CF	OMT	6.40E-14	CAMPEP_0200369398	158725_1	CAMNT_0046429021
Bacillariophyta	Corethron-pennatum-L29A3	CF	OMT	6.80E-14	CAMPEP_0200301812	189_1	CAMNT_0046332661
Bacillariophyta	Corethron-pennatum-L29A3	CF	OMT	7.70E-14	CAMPEP_0200315284	10042_1	CAMNT_0046350173
Bacillariophyta	Corethron-pennatum-L29A3	CF	OMT	1.60E-13	CAMPEP_0200355672	93595_1	CAMNT_0046408217
Bacillariophyta	Corethron-pennatum-L29A3	CF	OMT	1.90E-13	CAMPEP_0200309356	5867_1	CAMNT_0046342799
Bacillariophyta	Corethron-pennatum-L29A3	CF	OMT	2.40E-13	CAMPEP_0200312752	8280_1	CAMNT_0046347053
Bacillariophyta	Corethron-pennatum-L29A3	CF	OMT	2.80E-13	CAMPEP_0200318964	13369_1	CAMNT_0046355209
Bacillariophyta	Corethron-pennatum-L29A3	CF	OMT	1.00E-12	CAMPEP_0200310846	6890_1	CAMNT_0046344681
Bacillariophyta	Corethron-pennatum-L29A3	CF	OMT	1.20E-12	CAMPEP_0200365802	135920_1	CAMNT_0046423435
Bacillariophyta	Corethron-pennatum-L29A3	CF	OMT	3.70E-12	CAMPEP_0200372768	163928_1	CAMNT_0046433149
Bacillariophyta	Corethron-pennatum-L29A3	CF	OMT	4.40E-10	CAMPEP_0200309578	6035_1	CAMNT_0046343111
Bacillariophyta	Corethron-pennatum-L29A3	CF	OMT	5.10E-10	CAMPEP_0200336436	34439_1	CAMNT_0046380529
Bacillariophyta	Corethron-pennatum-L29A3	CF	OMT	5.70E-10	CAMPEP_0200363050	115221_1	CAMNT_0046418973
Bacillariophyta	Corethron-pennatum-L29A3	CF	OMT	6.80E-10	CAMPEP_0200374968	165128_1	CAMNT_0046435559
Bacillariophyta	Corethron-pennatum-L29A3	CF	OMT	1.50E-09	CAMPEP_0200367982	156007_1	CAMNT_0046427235
Bacillariophyta	Corethron-pennatum-L29A3	CF	OMT	1.80E-09	CAMPEP_0200359816	104383_1	CAMNT_0046414111
Bacillariophyta	Corethron-pennatum-L29A3	CF	OMT	3.10E-09	CAMPEP_0200308714	5411_1	CAMNT_0046341983
Bacillariophyta	Corethron-pennatum-L29A3	CF	OMT	3.10E-09	CAMPEP_0200377766	166691_1	CAMNT_0046438705
Bacillariophyta	Corethron-pennatum-L29A3	CF	OMT	6.80E-09	CAMPEP_0200337402	36007_1	CAMNT_0046381811
Bacillariophyta	Corethron-pennatum-L29A3	CF	OMT	2.60E-08	CAMPEP_0200357052	97195_1	CAMNT_0046410127
Bacillariophyta	Corethron-pennatum-L29A3	CF	OMT	4.40E-08	CAMPEP_0200313012	8455_1	CAMNT_0046347365
Bacillariophyta	Corethron-pennatum-L29A3	CF	OMT	4.90E-08	CAMPEP_0200307706	4449_1	CAMNT_0046340347
Bacillariophyta	Corethron-pennatum-L29A3	CF	OMT	6.80E-08	CAMPEP_0200335900	33503_1	CAMNT_0046379791
Bacillariophyta	Corethron-pennatum-L29A3	CF	OMT	9.00E-08	CAMPEP_0200327128	22150_1	CAMNT_0046367977
Bacillariophyta	Corethron-pennatum-L29A3	CF	OMT	3.50E-07	CAMPEP_0200369178	158590_1	CAMNT_0046428755
Bacillariophyta	Corethron-pennatum-L29A3	CF	OMT	4.20E-07	CAMPEP_0200354690	90963_1	CAMNT_0046406801
Bacillariophyta	Corethron-pennatum-L29A3	CF	OMT	9.40E-07	CAMPEP_0200304192	1617_1	CAMNT_0046335409
Bacillariophyta	Corethron-pennatum-L29A3	CF	OMT	1.70E-06	CAMPEP_0200359382	103214_1	CAMNT_0046413469
Bacillariophyta	Corethron-pennatum-L29A3	CF	OMT	1.70E-06	CAMPEP_0200333814	30117_1	CAMNT_0046376987
Bacillariophyta	Corethron-pennatum-L29A3	CF	OMT	2.60E-06	CAMPEP_0200343368	49509_1	CAMNT_0046390003
Bacillariophyta	Corethron-pennatum-L29A3	CF	OMT	9.20E-06	CAMPEP_0200356306	95242_1	CAMNT_0046409081
Bacillariophyta	Corethron-pennatum-L29A3	CF	OMT	9.20E-06	CAMPEP_0200311268	7267_1	CAMNT_0046345247
Bacillariophyta	Corethron-pennatum-L29A3	CF	OMT	1.00E-05	CAMPEP_0200342500	47723_1	CAMNT_0046388781
Bacillariophyta	Corethron-pennatum-L29A3	CF	OMT	1.10E-05	CAMPEP_0200353308	86962_1	CAMNT_0046404775
Bacillariophyta	Corethron-pennatum-L29A3	CF	OMT	1.70E-05	CAMPEP_0200345560	56765_1	CAMNT_0046393191
Bacillariophyta	Corethron-pennatum-L29A3	CF	OMT	2.70E-05	CAMPEP_0200326714	21835_1	CAMNT_0046367419
Bacillariophyta	Corethron-pennatum-L29A3	CF	OMT	3.20E-05	CAMPEP_0200374100	164657_1	CAMNT_0046434615
Bacillariophyta	Corethron-pennatum-L29A3	CF	OMT	6.60E-05	CAMPEP_0200315534	10226_1	CAMNT_0046350499
Bacillariophyta	Corethron-pennatum-L29A3	CF	OMT	9.50E-05	CAMPEP_0200328798	23129_1	CAMNT_0046369915
Bacillariophyta	Corethron-pennatum-L29A3	CF	PYC	0	CAMPEP_0200319302	13708_1	CAMNT_0046355677
Bacillariophyta	Corethron-pennatum-L29A3	CF	PYC	0	CAMPEP_0200316276	10753_1	CAMNT_0046351427
Bacillariophyta	Corethron-pennatum-L29A3	CF	PYC	4.10E-85	CAMPEP_0200313100	8511_1	CAMNT_0046347465
Bacillariophyta	Corethron-pennatum-L29A3	CF	PYC	1.60E-81	CAMPEP_0200351492	81969_1	CAMNT_0046402291
Bacillariophyta	Corethron-pennatum-L29A3	CF	PYC	3.70E-80	CAMPEP_0200339924	42532_1	CAMNT_0046385301
Bacillariophyta	Corethron-pennatum-L29A3	CF	PYC	6.80E-80	CAMPEP_0200324098	19496_1	CAMNT_0046363683
Bacillariophyta	Corethron-pennatum-L29A3	CF	PYC	4.70E-63	CAMPEP_0200343030	48728_1	CAMNT_0046389485
Bacillariophyta	Corethron-pennatum-L29A3	CF	PYC	8.30E-15	CAMPEP_0200310842	6885_1	CAMNT_0046344673
Bacillariophyta	Corethron-pennatum-L29A3	CF	PYC	5.60E-14	CAMPEP_0200369976	162052_1	CAMNT_0046429971
Bacillariophyta	Corethron-pennatum-L29A3	CF	PYC	9.00E-14	CAMPEP_0200308846	5500_1	CAMNT_0046342145
Bacillariophyta	Corethron-pennatum-L29A3	CF	ME	5.40E-232	CAMPEP_0200313106	8517_1	CAMNT_0046347473
Bacillariophyta	Corethron-pennatum-L29A3	CF	ME	2.10E-102	CAMPEP_0200367266	149327_1	CAMNT_0046425995
Bacillariophyta	Corethron-pennatum-L29A3	CF	ME	6.00E-102	CAMPEP_0200351584	82024_1	CAMNT_0046402405
Bacillariophyta	Corethron-pennatum-L29A3	CF	PPDK	0	CAMPEP_0200309352	5865_1	CAMNT_0046342795
Bacillariophyta	Corethron-pennatum-L29A3	CF	PPDK	6.90E-10	CAMPEP_0200316000	10547_1	CAMNT_0046351061
Bacillariophyta	Corethron-pennatum-L29A3	CF	PPDK	4.40E-07	CAMPEP_0200311418	7367_1	CAMNT_0046345431
Bacillariophyta	Corethron-pennatum-L29A3	PR	SHMT	8.90E-221	CAMPEP_0200310182	6372_1	CAMNT_0046343795
Bacillariophyta	Corethron-pennatum-L29A3	PR	SHMT	2.70E-215	CAMPEP_0200326510	21694_1	CAMNT_0046367171
Bacillariophyta	Corethron-pennatum-L29A3	PR	SHMT	5.60E-188	CAMPEP_0200314474	9474_1	CAMNT_0046349187
Bacillariophyta	Corethron-pennatum-L29A3	PR	SHMT	2.90E-30	CAMPEP_0200357230	97672_1	CAMNT_0046410367
Bacillariophyta	Corethron-pennatum-L29A3	PR	GOX2	3.50E-188	CAMPEP_0200308844	5493_1	CAMNT_0046342141
Bacillariophyta	Corethron-pennatum-L29A3	PR	GOX2	7.00E-119	CAMPEP_0200302292	473_1	CAMNT_0046333199
Bacillariophyta	Corethron-pennatum-L29A3	PR	GOX2	2.10E-97	CAMPEP_0200316350	10830_1	CAMNT_0046351531
Bacillariophyta	Corethron-pennatum-L29A3	PR	GDCT	3.10E-156	CAMPEP_0200325826	21193_1	CAMNT_0046366271
Bacillariophyta	Corethron-pennatum-L29A3	PR	GDCT	5.40E-60	CAMPEP_0200379462	167638_1	CAMNT_0046440573
Bacillariophyta	Corethron-pennatum-L29A3	PR	GDCT	2.40E-43	CAMPEP_0200325518	20974_1	CAMNT_0046365881
Bacillariophyta	Corethron-pennatum-L29A3	PR	PGP	3.70E-154	CAMPEP_0200302470	567_1	CAMNT_0046333397
Bacillariophyta	Corethron-pennatum-L29A3	PR	PGP	1.00E-35	CAMPEP_0200334518	31265_1	CAMNT_0046377913
Bacillariophyta	Corethron-pennatum-L29A3	PR	PGP	2.70E-24	CAMPEP_0200344678	53403_1	CAMNT_0046391889
Bacillariophyta	Corethron-pennatum-L29A3	PR	PGP	1.30E-14	CAMPEP_0200361064	107855_1	CAMNT_0046415955
Bacillariophyta	Corethron-pennatum-L29A3	PR	PGP	6.50E-08	CAMPEP_0200340286	43285_1	CAMNT_0046385801
Bacillariophyta	Corethron-pennatum-L29A3	PR	PGP	1.20E-07	CAMPEP_0200312540	8123_1	CAMNT_0046346787
Bacillariophyta	Corethron-pennatum-L29A3	PR	PGP	5.20E-05	CAMPEP_0200327260	22243_1	CAMNT_0046368153
Bacillariophyta	Corethron-pennatum-L29A3	PR	ICL	1.60E-228	CAMPEP_0200312868	8350_1	CAMNT_0046347183
Bacillariophyta	Corethron-pennatum-L29A3	PR	ICL	3.60E-13	CAMPEP_0200313916	9062_1	CAMNT_0046348473
Bacillariophyta	Corethron-pennatum-L29A3	PR	ICL	1.10E-11	CAMPEP_0200327752	22530_1	CAMNT_0046368717
Bacillariophyta	Corethron-pennatum-L29A3	PR	ICL	5.00E-07	CAMPEP_0200303786	1364_1	CAMNT_0046334931
Bacillariophyta	Corethron-pennatum-L29A3	PR	GCL	1.10E-226	CAMPEP_0200309960	6256_1	CAMNT_0046343551
Bacillariophyta	Corethron-pennatum-L29A3	PR	HR	7.60E-85	CAMPEP_0200343100	48893_1	CAMNT_0046389595
Bacillariophyta	Corethron-pennatum-L29A3	PR	HR	1.70E-84	CAMPEP_0200366320	140773_1	CAMNT_0046424375
Bacillariophyta	Corethron-pennatum-L29A3	PR	HR	1.00E-74	CAMPEP_0200356534	95789_1	CAMNT_0046409391
Bacillariophyta	Corethron-pennatum-L29A3	PR	HR	1.70E-33	CAMPEP_0200315262	10027_1	CAMNT_0046350145
Bacillariophyta	Corethron-pennatum-L29A3	PR	HR	3.20E-30	CAMPEP_0200306748	3476_1	CAMNT_0046338749
Bacillariophyta	Corethron-pennatum-L29A3	PR	HR	2.00E-29	CAMPEP_0200311556	7460_1	CAMNT_0046345593
Bacillariophyta	Corethron-pennatum-L29A3	PR	HR	4.80E-29	CAMPEP_0200362970	114707_1	CAMNT_0046418845
Bacillariophyta	Corethron-pennatum-L29A3	PR	HR	8.70E-28	CAMPEP_0200328916	23199_1	CAMNT_0046370051
Bacillariophyta	Corethron-pennatum-L29A3	PR	HR	3.20E-26	CAMPEP_0200305226	2269_1	CAMNT_0046336657
Bacillariophyta	Corethron-pennatum-L29A3	PR	HR	1.70E-15	CAMPEP_0200316910	11327_1	CAMNT_0046352289
Bacillariophyta	Corethron-pennatum-L29A3	PR	HR	7.80E-13	CAMPEP_0200310112	6338_1	CAMNT_0046343719
Bacillariophyta	Corethron-pennatum-L29A3	PR	SPT	2.30E-132	CAMPEP_0200313212	8600_1	CAMNT_0046347615
Bacillariophyta	Corethron-pennatum-L29A3	PR	SPT	5.20E-08	CAMPEP_0200313348	8702_1	CAMNT_0046347781
Bacillariophyta	Corethron-pennatum-L29A3	PR	TSR	2.40E-36	CAMPEP_0200309346	5859_1	CAMNT_0046342787
Bacillariophyta	Corethron-pennatum-L29A3	PR	TSR	2.40E-34	CAMPEP_0200372556	163808_1	CAMNT_0046432909
Bacillariophyta	Corethron-pennatum-L29A3	PR	TSR	3.20E-31	CAMPEP_0200328128	22751_1	CAMNT_0046369159
Bacillariophyta	Corethron-pennatum-L29A3	PR	TSR	8.80E-30	CAMPEP_0200373496	164333_1	CAMNT_0046433965
Bacillariophyta	Corethron-pennatum-L29A3	PR	TSR	2.00E-28	CAMPEP_0200326584	21747_1	CAMNT_0046367261
Bacillariophyta	Corethron-pennatum-L29A3	PR	TSR	9.20E-10	CAMPEP_0200326948	22002_1	CAMNT_0046367723
Bacillariophyta	Corethron-pennatum-L29A3	PR	MS	8.50E-236	CAMPEP_0200376330	165898_1	CAMNT_0046437091
Bacillariophyta	Corethron-pennatum-L29A3	PR	GOX1	7.30E-152	CAMPEP_0200316350	10830_1	CAMNT_0046351531
Bacillariophyta	Corethron-pennatum-L29A3	PR	GOX1	6.80E-134	CAMPEP_0200302292	473_1	CAMNT_0046333199
Bacillariophyta	Corethron-pennatum-L29A3	PR	GOX1	1.20E-98	CAMPEP_0200308844	5493_1	CAMNT_0046342141
Bacillariophyta	Corethron-pennatum-L29A3	PR	ALAT_GGAT	9.10E-210	CAMPEP_0200310394	6493_1	CAMNT_0046344033
Bacillariophyta	Corethron-pennatum-L29A3	PR	ALAT_GGAT	8.90E-195	CAMPEP_0200309400	5902_1	CAMNT_0046342857
Bacillariophyta	Corethron-pennatum-L29A3	PR	ALAT_GGAT	1.00E-194	CAMPEP_0200358280	100110_1	CAMNT_0046411853
Bacillariophyta	Corethron-pennatum-L29A3	PR	ALAT_GGAT	6.20E-135	CAMPEP_0200345396	56173_1	CAMNT_0046392957
Bacillariophyta	Corethron-pennatum-L29A3	PR	ALAT_GGAT	1.80E-119	CAMPEP_0200374638	164951_1	CAMNT_0046435199
Bacillariophyta	Corethron-pennatum-L29A3	PR	ALAT_GGAT	1.20E-23	CAMPEP_0200363918	121395_1	CAMNT_0046420317
Bacillariophyta	Corethron-pennatum-L29A3	PR	ALAT_GGAT	4.70E-16	CAMPEP_0200313192	8590_1	CAMNT_0046347593
Bacillariophyta	Corethron-pennatum-L29A3	PR	ALAT_GGAT	7.80E-16	CAMPEP_0200331090	25648_1	CAMNT_0046373393
Bacillariophyta	Corethron-pennatum-L29A3	PR	ALAT_GGAT	2.40E-14	CAMPEP_0200309524	5998_1	CAMNT_0046343041
Bacillariophyta	Corethron-pennatum-L29A3	PR	ALAT_GGAT	8.50E-14	CAMPEP_0200314636	9583_1	CAMNT_0046349377
Bacillariophyta	Corethron-pennatum-L29A3	PR	ALAT_GGAT	3.80E-11	CAMPEP_0200313348	8702_1	CAMNT_0046347781
Bacillariophyta	Corethron-pennatum-L29A3	PR	ALAT_GGAT	1.60E-10	CAMPEP_0200357990	99440_1	CAMNT_0046411425
Bacillariophyta	Corethron-pennatum-L29A3	PR	ALAT_GGAT	3.50E-10	CAMPEP_0200369336	158686_1	CAMNT_0046428947
Bacillariophyta	Corethron-pennatum-L29A3	PR	ALAT_GGAT	3.80E-09	CAMPEP_0200351042	81100_1	CAMNT_0046401691
Bacillariophyta	Corethron-pennatum-L29A3	PR	ALAT_GGAT	7.30E-09	CAMPEP_0200312428	8048_1	CAMNT_0046346647
Bacillariophyta	Corethron-pennatum-L29A3	PR	ALAT_GGAT	9.10E-09	CAMPEP_0200332132	27359_1	CAMNT_0046374775
Bacillariophyta	Corethron-pennatum-L29A3	PR	ALAT_GGAT	1.40E-08	CAMPEP_0200303466	1158_1	CAMNT_0046334535
Bacillariophyta	Corethron-pennatum-L29A3	PR	ALAT_GGAT	6.20E-08	CAMPEP_0200327726	22512_1	CAMNT_0046368687
Bacillariophyta	Corethron-pennatum-L29A3	PR	ALAT_GGAT	7.30E-07	CAMPEP_0200324890	20512_1	CAMNT_0046365097
Bacillariophyta	Corethron-pennatum-L29A3	PR	GK	2.80E-36	CAMPEP_0200315750	10379_1	CAMNT_0046350765
Bacillariophyta	Ditylum-brightwellii-GSO103	BP	CA_alpha	2.80E-65	CAMPEP_0187301494	2001_1	CAMNT_0030345065
Bacillariophyta	Ditylum-brightwellii-GSO103	BP	CA_alpha	4.20E-59	CAMPEP_0187305102	5085_1	CAMNT_0030350191
Bacillariophyta	Ditylum-brightwellii-GSO103	BP	CA_alpha	4.20E-50	CAMPEP_0187302992	3329_1	CAMNT_0030347221
Bacillariophyta	Ditylum-brightwellii-GSO103	BP	CA_alpha	2.00E-48	CAMPEP_0187332120	81221_1	CAMNT_0030389599
Bacillariophyta	Ditylum-brightwellii-GSO103	BP	CA_alpha	1.60E-42	CAMPEP_0187303374	3688_1	CAMNT_0030347813
Bacillariophyta	Ditylum-brightwellii-GSO103	BP	CA_alpha	1.00E-30	CAMPEP_0187317000	16961_1	CAMNT_0030365993
Bacillariophyta	Ditylum-brightwellii-GSO103	BP	CA_alpha	3.90E-28	CAMPEP_0187299662	544_1	CAMNT_0030342591
Bacillariophyta	Ditylum-brightwellii-GSO103	BP	CA_alpha	1.90E-27	CAMPEP_0187318322	20368_1	CAMNT_0030368089
Bacillariophyta	Ditylum-brightwellii-GSO103	BP	CA_alpha	1.20E-23	CAMPEP_0187321990	29729_1	CAMNT_0030374093
Bacillariophyta	Ditylum-brightwellii-GSO103	BP	CA_alpha	1.10E-22	CAMPEP_0187329378	75517_1	CAMNT_0030386301
Bacillariophyta	Ditylum-brightwellii-GSO103	BP	CA_alpha	5.10E-17	CAMPEP_0187323666	55460_1	CAMNT_0030377047
Bacillariophyta	Ditylum-brightwellii-GSO103	BP	CA_alpha	1.20E-10	CAMPEP_0187315936	14001_1	CAMNT_0030364273
Bacillariophyta	Ditylum-brightwellii-GSO103	BP	CA_delta	1.70E-152	CAMPEP_0187315258	12213_1	CAMNT_0030363169
Bacillariophyta	Ditylum-brightwellii-GSO103	BP	CA_delta	1.40E-146	CAMPEP_0187304138	4418_1	CAMNT_0030348965
Bacillariophyta	Ditylum-brightwellii-GSO103	BP	CA_delta	1.10E-28	CAMPEP_0187323926	58566_1	CAMNT_0030377705
Bacillariophyta	Ditylum-brightwellii-GSO103	BP	CA_delta	1.50E-21	CAMPEP_0187323344	51228_1	CAMNT_0030376415
Bacillariophyta	Ditylum-brightwellii-GSO103	BP	CA_delta	7.80E-06	CAMPEP_0187323828	57983_1	CAMNT_0030377407
Bacillariophyta	Ditylum-brightwellii-GSO103	BP	Bestrophin	2.30E-78	CAMPEP_0187332780	81585_1	CAMNT_0030390327
Bacillariophyta	Ditylum-brightwellii-GSO103	BP	Bestrophin	1.60E-77	CAMPEP_0187303242	3551_1	CAMNT_0030347599
Bacillariophyta	Ditylum-brightwellii-GSO103	BP	Bestrophin	2.00E-50	CAMPEP_0187332046	81178_1	CAMNT_0030389511
Bacillariophyta	Ditylum-brightwellii-GSO103	BP	Bestrophin	4.60E-43	CAMPEP_0187312030	10224_1	CAMNT_0030359409
Bacillariophyta	Ditylum-brightwellii-GSO103	BP	Bestrophin	4.80E-31	CAMPEP_0187330080	79484_1	CAMNT_0030387343
Bacillariophyta	Ditylum-brightwellii-GSO103	BP	Bestrophin	8.70E-28	CAMPEP_0187323738	57304_1	CAMNT_0030377221
Bacillariophyta	Ditylum-brightwellii-GSO103	BP	Bestrophin	1.10E-22	CAMPEP_0187330910	80570_1	CAMNT_0030388295
Bacillariophyta	Ditylum-brightwellii-GSO103	BP	Bestrophin	6.40E-18	CAMPEP_0187308992	7728_1	CAMNT_0030355133
Bacillariophyta	Ditylum-brightwellii-GSO103	BP	Bestrophin	8.50E-16	CAMPEP_0187303928	4190_1	CAMNT_0030348623
Bacillariophyta	Ditylum-brightwellii-GSO103	BP	Bestrophin	1.90E-15	CAMPEP_0187305484	5338_1	CAMNT_0030350673
Bacillariophyta	Ditylum-brightwellii-GSO103	BP	Bestrophin	7.10E-15	CAMPEP_0187314266	11483_1	CAMNT_0030361883
Bacillariophyta	Ditylum-brightwellii-GSO103	BP	Bestrophin	8.30E-15	CAMPEP_0187311066	9578_1	CAMNT_0030358211
Bacillariophyta	Ditylum-brightwellii-GSO103	BP	Bestrophin	8.90E-14	CAMPEP_0187308182	7149_1	CAMNT_0030354077
Bacillariophyta	Ditylum-brightwellii-GSO103	BP	Bestrophin	3.10E-13	CAMPEP_0187311140	9691_1	CAMNT_0030358381
Bacillariophyta	Ditylum-brightwellii-GSO103	BP	Bestrophin	1.20E-12	CAMPEP_0187302624	2994_1	CAMNT_0030346699
Bacillariophyta	Ditylum-brightwellii-GSO103	BP	Bestrophin	4.10E-12	CAMPEP_0187303362	3680_1	CAMNT_0030347799
Bacillariophyta	Ditylum-brightwellii-GSO103	BP	Bestrophin	4.70E-12	CAMPEP_0187304214	4494_1	CAMNT_0030349089
Bacillariophyta	Ditylum-brightwellii-GSO103	BP	Bestrophin	1.50E-11	CAMPEP_0187322936	43465_1	CAMNT_0030375633
Bacillariophyta	Ditylum-brightwellii-GSO103	BP	Bestrophin	7.00E-11	CAMPEP_0187329884	78438_1	CAMNT_0030387047
Bacillariophyta	Ditylum-brightwellii-GSO103	BP	Bestrophin	9.10E-11	CAMPEP_0187322896	42888_1	CAMNT_0030375551
Bacillariophyta	Ditylum-brightwellii-GSO103	BP	Bestrophin	2.30E-10	CAMPEP_0187308570	7423_1	CAMNT_0030354571
Bacillariophyta	Ditylum-brightwellii-GSO103	BP	Bestrophin	9.30E-10	CAMPEP_0187313088	10854_1	CAMNT_0030360621
Bacillariophyta	Ditylum-brightwellii-GSO103	BP	Bestrophin	2.00E-08	CAMPEP_0187322356	33737_1	CAMNT_0030374631
Bacillariophyta	Ditylum-brightwellii-GSO103	BP	Bestrophin	4.60E-08	CAMPEP_0187332522	81448_1	CAMNT_0030390049
Bacillariophyta	Ditylum-brightwellii-GSO103	BP	Bestrophin	5.00E-07	CAMPEP_0187318712	21457_1	CAMNT_0030368745
Bacillariophyta	Ditylum-brightwellii-GSO103	BP	Bestrophin	5.40E-07	CAMPEP_0187331552	80917_1	CAMNT_0030388989
Bacillariophyta	Ditylum-brightwellii-GSO103	BP	SLC4	1.80E-129	CAMPEP_0187309444	8067_1	CAMNT_0030355713
Bacillariophyta	Ditylum-brightwellii-GSO103	BP	SLC4	3.80E-84	CAMPEP_0187320376	25741_1	CAMNT_0030371477
Bacillariophyta	Ditylum-brightwellii-GSO103	BP	SLC4	3.70E-48	CAMPEP_0187309408	8040_1	CAMNT_0030355667
Bacillariophyta	Ditylum-brightwellii-GSO103	CF	PK	1.50E-231	CAMPEP_0187306284	5856_1	CAMNT_0030351681
Bacillariophyta	Ditylum-brightwellii-GSO103	CF	PK	5.20E-231	CAMPEP_0187314316	11508_1	CAMNT_0030361939
Bacillariophyta	Ditylum-brightwellii-GSO103	CF	PK	1.50E-173	CAMPEP_0187301184	1728_1	CAMNT_0030344637
Bacillariophyta	Ditylum-brightwellii-GSO103	CF	PK	6.40E-142	CAMPEP_0187311362	9820_1	CAMNT_0030358633
Bacillariophyta	Ditylum-brightwellii-GSO103	CF	PK	3.40E-95	CAMPEP_0187300070	840_1	CAMNT_0030343141
Bacillariophyta	Ditylum-brightwellii-GSO103	CF	PK	5.70E-28	CAMPEP_0187317080	17143_1	CAMNT_0030366121
Bacillariophyta	Ditylum-brightwellii-GSO103	CF	PK	1.10E-15	CAMPEP_0187319340	23118_1	CAMNT_0030369805
Bacillariophyta	Ditylum-brightwellii-GSO103	CF	PEPC	0	CAMPEP_0187332852	81617_1	CAMNT_0030390401
Bacillariophyta	Ditylum-brightwellii-GSO103	CF	PEPC	8.00E-224	CAMPEP_0187311684	10021_1	CAMNT_0030359019
Bacillariophyta	Ditylum-brightwellii-GSO103	CF	PEPCK	4.30E-122	CAMPEP_0187313328	10981_1	CAMNT_0030360877
Bacillariophyta	Ditylum-brightwellii-GSO103	CF	PK	1.50E-231	CAMPEP_0187306284	5856_1	CAMNT_0030351681
Bacillariophyta	Ditylum-brightwellii-GSO103	CF	PK	5.20E-231	CAMPEP_0187314316	11508_1	CAMNT_0030361939
Bacillariophyta	Ditylum-brightwellii-GSO103	CF	PK	1.50E-173	CAMPEP_0187301184	1728_1	CAMNT_0030344637
Bacillariophyta	Ditylum-brightwellii-GSO103	CF	PK	6.40E-142	CAMPEP_0187311362	9820_1	CAMNT_0030358633
Bacillariophyta	Ditylum-brightwellii-GSO103	CF	PK	3.40E-95	CAMPEP_0187300070	840_1	CAMNT_0030343141
Bacillariophyta	Ditylum-brightwellii-GSO103	CF	PK	5.70E-28	CAMPEP_0187317080	17143_1	CAMNT_0030366121
Bacillariophyta	Ditylum-brightwellii-GSO103	CF	PK	1.10E-15	CAMPEP_0187319340	23118_1	CAMNT_0030369805
Bacillariophyta	Ditylum-brightwellii-GSO103	CF	MDH	1.10E-119	CAMPEP_0187331520	80896_1	CAMNT_0030388951
Bacillariophyta	Ditylum-brightwellii-GSO103	CF	MDH	3.70E-37	CAMPEP_0187332208	81269_1	CAMNT_0030389693
Bacillariophyta	Ditylum-brightwellii-GSO103	CF	MDH	7.80E-31	CAMPEP_0187326994	65267_1	CAMNT_0030382543
Bacillariophyta	Ditylum-brightwellii-GSO103	CF	MDH	3.70E-18	CAMPEP_0187307178	6476_1	CAMNT_0030352817
Bacillariophyta	Ditylum-brightwellii-GSO103	CF	OMT	9.00E-120	CAMPEP_0187311604	9976_1	CAMNT_0030358927
Bacillariophyta	Ditylum-brightwellii-GSO103	CF	OMT	2.40E-115	CAMPEP_0187329840	78411_1	CAMNT_0030386991
Bacillariophyta	Ditylum-brightwellii-GSO103	CF	OMT	2.80E-39	CAMPEP_0187298942	50_1	CAMNT_0030341677
Bacillariophyta	Ditylum-brightwellii-GSO103	CF	OMT	4.30E-31	CAMPEP_0187317640	18585_1	CAMNT_0030366997
Bacillariophyta	Ditylum-brightwellii-GSO103	CF	OMT	4.70E-31	CAMPEP_0187315290	12234_1	CAMNT_0030363205
Bacillariophyta	Ditylum-brightwellii-GSO103	CF	OMT	4.80E-29	CAMPEP_0187299544	467_1	CAMNT_0030342447
Bacillariophyta	Ditylum-brightwellii-GSO103	CF	OMT	3.40E-23	CAMPEP_0187312872	10735_1	CAMNT_0030360387
Bacillariophyta	Ditylum-brightwellii-GSO103	CF	OMT	1.10E-21	CAMPEP_0187327350	65943_1	CAMNT_0030383055
Bacillariophyta	Ditylum-brightwellii-GSO103	CF	OMT	4.00E-21	CAMPEP_0187315098	12088_1	CAMNT_0030362955
Bacillariophyta	Ditylum-brightwellii-GSO103	CF	OMT	4.50E-20	CAMPEP_0187305588	5412_1	CAMNT_0030350813
Bacillariophyta	Ditylum-brightwellii-GSO103	CF	OMT	1.50E-19	CAMPEP_0187301834	2307_1	CAMNT_0030345555
Bacillariophyta	Ditylum-brightwellii-GSO103	CF	OMT	1.10E-17	CAMPEP_0187322698	39566_1	CAMNT_0030375223
Bacillariophyta	Ditylum-brightwellii-GSO103	CF	OMT	3.60E-16	CAMPEP_0187302486	2892_1	CAMNT_0030346507
Bacillariophyta	Ditylum-brightwellii-GSO103	CF	OMT	9.10E-16	CAMPEP_0187331994	81149_1	CAMNT_0030389453
Bacillariophyta	Ditylum-brightwellii-GSO103	CF	OMT	9.20E-13	CAMPEP_0187331794	81044_1	CAMNT_0030389243
Bacillariophyta	Ditylum-brightwellii-GSO103	CF	OMT	1.50E-12	CAMPEP_0187318222	20065_1	CAMNT_0030367931
Bacillariophyta	Ditylum-brightwellii-GSO103	CF	OMT	2.70E-12	CAMPEP_0187312706	10630_1	CAMNT_0030360197
Bacillariophyta	Ditylum-brightwellii-GSO103	CF	OMT	3.80E-12	CAMPEP_0187301238	1782_1	CAMNT_0030344719
Bacillariophyta	Ditylum-brightwellii-GSO103	CF	OMT	1.90E-10	CAMPEP_0187321508	29001_1	CAMNT_0030373383
Bacillariophyta	Ditylum-brightwellii-GSO103	CF	OMT	3.40E-10	CAMPEP_0187313104	10860_1	CAMNT_0030360637
Bacillariophyta	Ditylum-brightwellii-GSO103	CF	OMT	6.00E-10	CAMPEP_0187323822	57937_1	CAMNT_0030377391
Bacillariophyta	Ditylum-brightwellii-GSO103	CF	OMT	3.40E-09	CAMPEP_0187300238	970_1	CAMNT_0030343375
Bacillariophyta	Ditylum-brightwellii-GSO103	CF	OMT	3.80E-09	CAMPEP_0187305452	5323_1	CAMNT_0030350633
Bacillariophyta	Ditylum-brightwellii-GSO103	CF	OMT	1.10E-07	CAMPEP_0187325150	61349_1	CAMNT_0030379745
Bacillariophyta	Ditylum-brightwellii-GSO103	CF	OMT	1.50E-07	CAMPEP_0187304358	4611_1	CAMNT_0030349297
Bacillariophyta	Ditylum-brightwellii-GSO103	CF	OMT	2.00E-07	CAMPEP_0187312840	10719_1	CAMNT_0030360353
Bacillariophyta	Ditylum-brightwellii-GSO103	CF	OMT	3.60E-07	CAMPEP_0187305832	5576_1	CAMNT_0030351115
Bacillariophyta	Ditylum-brightwellii-GSO103	CF	OMT	1.20E-06	CAMPEP_0187301626	2129_1	CAMNT_0030345261
Bacillariophyta	Ditylum-brightwellii-GSO103	CF	OMT	2.10E-06	CAMPEP_0187324054	59010_1	CAMNT_0030378031
Bacillariophyta	Ditylum-brightwellii-GSO103	CF	OMT	3.40E-06	CAMPEP_0187328718	69853_1	CAMNT_0030385107
Bacillariophyta	Ditylum-brightwellii-GSO103	CF	OMT	6.60E-06	CAMPEP_0187305230	5175_1	CAMNT_0030350351
Bacillariophyta	Ditylum-brightwellii-GSO103	CF	OMT	6.70E-06	CAMPEP_0187316160	14695_1	CAMNT_0030364669
Bacillariophyta	Ditylum-brightwellii-GSO103	CF	OMT	7.60E-06	CAMPEP_0187316186	14783_1	CAMNT_0030364717
Bacillariophyta	Ditylum-brightwellii-GSO103	CF	OMT	1.20E-05	CAMPEP_0187327362	65970_1	CAMNT_0030383069
Bacillariophyta	Ditylum-brightwellii-GSO103	CF	OMT	2.60E-05	CAMPEP_0187324684	60346_1	CAMNT_0030379005
Bacillariophyta	Ditylum-brightwellii-GSO103	CF	OMT	3.00E-05	CAMPEP_0187323186	49270_1	CAMNT_0030376133
Bacillariophyta	Ditylum-brightwellii-GSO103	CF	OMT	5.90E-05	CAMPEP_0187318940	22045_1	CAMNT_0030369145
Bacillariophyta	Ditylum-brightwellii-GSO103	CF	PYC	0	CAMPEP_0187311486	9899_1	CAMNT_0030358783
Bacillariophyta	Ditylum-brightwellii-GSO103	CF	PYC	0	CAMPEP_0187303428	3722_1	CAMNT_0030347877
Bacillariophyta	Ditylum-brightwellii-GSO103	CF	PYC	1.20E-88	CAMPEP_0187313398	11017_1	CAMNT_0030360949
Bacillariophyta	Ditylum-brightwellii-GSO103	CF	PYC	1.10E-44	CAMPEP_0187315368	12402_1	CAMNT_0030363339
Bacillariophyta	Ditylum-brightwellii-GSO103	CF	PYC	1.60E-44	CAMPEP_0187310602	9092_1	CAMNT_0030357425
Bacillariophyta	Ditylum-brightwellii-GSO103	CF	PYC	3.90E-44	CAMPEP_0187330406	80300_1	CAMNT_0030387751
Bacillariophyta	Ditylum-brightwellii-GSO103	CF	PYC	5.80E-25	CAMPEP_0187320316	25549_1	CAMNT_0030371367
Bacillariophyta	Ditylum-brightwellii-GSO103	CF	PYC	8.20E-20	CAMPEP_0187316080	14426_1	CAMNT_0030364509
Bacillariophyta	Ditylum-brightwellii-GSO103	CF	PYC	2.40E-13	CAMPEP_0187321448	28850_1	CAMNT_0030373275
Bacillariophyta	Ditylum-brightwellii-GSO103	CF	PYC	7.50E-10	CAMPEP_0187310056	8570_1	CAMNT_0030356569
Bacillariophyta	Ditylum-brightwellii-GSO103	CF	PYC	4.30E-05	CAMPEP_0187304274	4559_1	CAMNT_0030349195
Bacillariophyta	Ditylum-brightwellii-GSO103	CF	PYC	8.20E-05	CAMPEP_0187301764	2244_1	CAMNT_0030345447
Bacillariophyta	Ditylum-brightwellii-GSO103	CF	ME	3.40E-259	CAMPEP_0187322712	39667_1	CAMNT_0030375245
Bacillariophyta	Ditylum-brightwellii-GSO103	CF	PPDK	0	CAMPEP_0187300666	1264_1	CAMNT_0030343917
Bacillariophyta	Ditylum-brightwellii-GSO103	CF	PPDK	8.60E-18	CAMPEP_0187320084	24946_1	CAMNT_0030370995
Bacillariophyta	Ditylum-brightwellii-GSO103	PR	SHMT	8.20E-227	CAMPEP_0187315000	11996_1	CAMNT_0030362817
Bacillariophyta	Ditylum-brightwellii-GSO103	PR	SHMT	1.30E-99	CAMPEP_0187301366	1889_1	CAMNT_0030344887
Bacillariophyta	Ditylum-brightwellii-GSO103	PR	SHMT	3.20E-76	CAMPEP_0187311420	9857_1	CAMNT_0030358703
Bacillariophyta	Ditylum-brightwellii-GSO103	PR	SHMT	9.20E-36	CAMPEP_0187315730	13403_1	CAMNT_0030363921
Bacillariophyta	Ditylum-brightwellii-GSO103	PR	GOX2	2.90E-196	CAMPEP_0187330940	80587_1	CAMNT_0030388327
Bacillariophyta	Ditylum-brightwellii-GSO103	PR	GOX2	5.10E-55	CAMPEP_0187325508	62148_1	CAMNT_0030380303
Bacillariophyta	Ditylum-brightwellii-GSO103	PR	GDCT	5.80E-100	CAMPEP_0187311936	10171_1	CAMNT_0030359309
Bacillariophyta	Ditylum-brightwellii-GSO103	PR	GDCT	2.60E-42	CAMPEP_0187301690	2189_1	CAMNT_0030345349
Bacillariophyta	Ditylum-brightwellii-GSO103	PR	GDCT	6.20E-36	CAMPEP_0187319546	23636_1	CAMNT_0030370133
Bacillariophyta	Ditylum-brightwellii-GSO103	PR	PGP	3.40E-159	CAMPEP_0187303750	4020_1	CAMNT_0030348363
Bacillariophyta	Ditylum-brightwellii-GSO103	PR	PGP	8.20E-130	CAMPEP_0187310230	8732_1	CAMNT_0030356831
Bacillariophyta	Ditylum-brightwellii-GSO103	PR	PGP	6.00E-07	CAMPEP_0187298938	51_1	CAMNT_0030341673
Bacillariophyta	Ditylum-brightwellii-GSO103	PR	ICL	2.30E-122	CAMPEP_0187302754	3116_1	CAMNT_0030346883
Bacillariophyta	Ditylum-brightwellii-GSO103	PR	ICL	7.00E-70	CAMPEP_0187322898	42934_1	CAMNT_0030375559
Bacillariophyta	Ditylum-brightwellii-GSO103	PR	ICL	4.70E-26	CAMPEP_0187320466	26035_1	CAMNT_0030371633
Bacillariophyta	Ditylum-brightwellii-GSO103	PR	ICL	8.80E-13	CAMPEP_0187328440	68253_1	CAMNT_0030384647
Bacillariophyta	Ditylum-brightwellii-GSO103	PR	GCL	8.90E-229	CAMPEP_0187301220	1759_1	CAMNT_0030344693
Bacillariophyta	Ditylum-brightwellii-GSO103	PR	GCL	1.00E-09	CAMPEP_0187299940	746_1	CAMNT_0030342959
Bacillariophyta	Ditylum-brightwellii-GSO103	PR	HR	4.30E-32	CAMPEP_0187318360	20505_1	CAMNT_0030368167
Bacillariophyta	Ditylum-brightwellii-GSO103	PR	HR	2.90E-26	CAMPEP_0187316762	16298_1	CAMNT_0030365619
Bacillariophyta	Ditylum-brightwellii-GSO103	PR	HR	3.70E-24	CAMPEP_0187324618	60234_1	CAMNT_0030378909
Bacillariophyta	Ditylum-brightwellii-GSO103	PR	HR	2.90E-22	CAMPEP_0187331462	80865_1	CAMNT_0030388885
Bacillariophyta	Ditylum-brightwellii-GSO103	PR	HR	4.50E-22	CAMPEP_0187318884	21924_1	CAMNT_0030369043
Bacillariophyta	Ditylum-brightwellii-GSO103	PR	HR	5.90E-19	CAMPEP_0187311256	9761_1	CAMNT_0030358515
Bacillariophyta	Ditylum-brightwellii-GSO103	PR	HR	1.50E-18	CAMPEP_0187300758	1344_1	CAMNT_0030344049
Bacillariophyta	Ditylum-brightwellii-GSO103	PR	HR	3.80E-12	CAMPEP_0187322694	39536_1	CAMNT_0030375217
Bacillariophyta	Ditylum-brightwellii-GSO103	PR	HR	5.20E-09	CAMPEP_0187327630	66504_1	CAMNT_0030383463
Bacillariophyta	Ditylum-brightwellii-GSO103	PR	SPT	2.50E-124	CAMPEP_0187313674	11168_1	CAMNT_0030361253
Bacillariophyta	Ditylum-brightwellii-GSO103	PR	TSR	3.60E-97	CAMPEP_0187331826	81064_1	CAMNT_0030389281
Bacillariophyta	Ditylum-brightwellii-GSO103	PR	TSR	6.10E-30	CAMPEP_0187310628	9119_1	CAMNT_0030357463
Bacillariophyta	Ditylum-brightwellii-GSO103	PR	TSR	2.20E-24	CAMPEP_0187317594	18493_1	CAMNT_0030366931
Bacillariophyta	Ditylum-brightwellii-GSO103	PR	TSR	2.20E-12	CAMPEP_0187331728	80985_1	CAMNT_0030389175
Bacillariophyta	Ditylum-brightwellii-GSO103	PR	TSR	1.60E-08	CAMPEP_0187300854	1428_1	CAMNT_0030344163
Bacillariophyta	Ditylum-brightwellii-GSO103	PR	TSR	3.20E-07	CAMPEP_0187318968	22156_1	CAMNT_0030369197
Bacillariophyta	Ditylum-brightwellii-GSO103	PR	TSR	3.50E-07	CAMPEP_0187317688	18708_1	CAMNT_0030367069
Bacillariophyta	Ditylum-brightwellii-GSO103	PR	TSR	3.20E-05	CAMPEP_0187314128	11410_1	CAMNT_0030361735
Bacillariophyta	Ditylum-brightwellii-GSO103	PR	MS	1.60E-176	CAMPEP_0187309838	8380_1	CAMNT_0030356253
Bacillariophyta	Ditylum-brightwellii-GSO103	PR	MS	1.40E-43	CAMPEP_0187310476	8966_1	CAMNT_0030357217
Bacillariophyta	Ditylum-brightwellii-GSO103	PR	GOX1	3.10E-96	CAMPEP_0187330940	80587_1	CAMNT_0030388327
Bacillariophyta	Ditylum-brightwellii-GSO103	PR	GOX1	1.40E-84	CAMPEP_0187325508	62148_1	CAMNT_0030380303
Bacillariophyta	Ditylum-brightwellii-GSO103	PR	ALAT_GGAT	1.00E-222	CAMPEP_0187302384	2809_1	CAMNT_0030346359
Bacillariophyta	Ditylum-brightwellii-GSO103	PR	ALAT_GGAT	7.90E-55	CAMPEP_0187326182	63594_1	CAMNT_0030381349
Bacillariophyta	Ditylum-brightwellii-GSO103	PR	ALAT_GGAT	2.00E-21	CAMPEP_0187305126	5103_1	CAMNT_0030350219
Bacillariophyta	Ditylum-brightwellii-GSO103	PR	ALAT_GGAT	8.60E-18	CAMPEP_0187299706	571_1	CAMNT_0030342647
Bacillariophyta	Ditylum-brightwellii-GSO103	PR	ALAT_GGAT	1.40E-12	CAMPEP_0187312674	10618_1	CAMNT_0030360163
Bacillariophyta	Ditylum-brightwellii-GSO103	PR	ALAT_GGAT	9.80E-11	CAMPEP_0187309040	7769_1	CAMNT_0030355199
Bacillariophyta	Ditylum-brightwellii-GSO103	PR	ALAT_GGAT	4.10E-09	CAMPEP_0187307132	6447_1	CAMNT_0030352763
Bacillariophyta	Ditylum-brightwellii-GSO103	PR	ALAT_GGAT	1.40E-07	CAMPEP_0187327096	65449_1	CAMNT_0030382691
Bacillariophyta	Ditylum-brightwellii-GSO103	PR	ALAT_GGAT	2.80E-06	CAMPEP_0187311534	9930_1	CAMNT_0030358843
Bacillariophyta	Ditylum-brightwellii-GSO103	PR	GK	3.00E-24	CAMPEP_0187319984	24674_1	CAMNT_0030370831
Bacillariophyta	Ditylum-brightwellii-GSO104	BP	CA_alpha	2.60E-76	CAMPEP_0193939224	241_1	CAMNT_0038532295
Bacillariophyta	Ditylum-brightwellii-GSO104	BP	CA_alpha	3.20E-76	CAMPEP_0193976902	140282_1	CAMNT_0038592049
Bacillariophyta	Ditylum-brightwellii-GSO104	BP	CA_alpha	1.60E-68	CAMPEP_0193978112	140921_1	CAMNT_0038593329
Bacillariophyta	Ditylum-brightwellii-GSO104	BP	CA_alpha	1.30E-67	CAMPEP_0193957894	13593_1	CAMNT_0038557247
Bacillariophyta	Ditylum-brightwellii-GSO104	BP	CA_alpha	6.70E-66	CAMPEP_0193953158	10201_1	CAMNT_0038550801
Bacillariophyta	Ditylum-brightwellii-GSO104	BP	CA_alpha	6.40E-63	CAMPEP_0193978202	140970_1	CAMNT_0038593427
Bacillariophyta	Ditylum-brightwellii-GSO104	BP	CA_alpha	9.10E-59	CAMPEP_0193976768	140208_1	CAMNT_0038591905
Bacillariophyta	Ditylum-brightwellii-GSO104	BP	CA_alpha	4.50E-48	CAMPEP_0193960018	15239_1	CAMNT_0038559909
Bacillariophyta	Ditylum-brightwellii-GSO104	BP	CA_alpha	8.00E-39	CAMPEP_0193981288	142640_1	CAMNT_0038596765
Bacillariophyta	Ditylum-brightwellii-GSO104	BP	CA_alpha	9.90E-36	CAMPEP_0193968410	97943_1	CAMNT_0038575743
Bacillariophyta	Ditylum-brightwellii-GSO104	BP	CA_alpha	1.90E-35	CAMPEP_0193938962	88_1	CAMNT_0038531993
Bacillariophyta	Ditylum-brightwellii-GSO104	BP	CA_alpha	2.60E-20	CAMPEP_0193962566	60379_1	CAMNT_0038565169
Bacillariophyta	Ditylum-brightwellii-GSO104	BP	CA_alpha	2.00E-17	CAMPEP_0193981860	142961_1	CAMNT_0038597411
Bacillariophyta	Ditylum-brightwellii-GSO104	BP	CA_alpha	3.50E-17	CAMPEP_0193977310	140499_1	CAMNT_0038592485
Bacillariophyta	Ditylum-brightwellii-GSO104	BP	CA_alpha	3.60E-09	CAMPEP_0193961190	20500_1	CAMNT_0038561677
Bacillariophyta	Ditylum-brightwellii-GSO104	BP	CA_delta	1.90E-186	CAMPEP_0193977126	140402_1	CAMNT_0038592291
Bacillariophyta	Ditylum-brightwellii-GSO104	BP	CA_delta	6.10E-160	CAMPEP_0193981960	143023_1	CAMNT_0038597535
Bacillariophyta	Ditylum-brightwellii-GSO104	BP	CA_delta	3.80E-153	CAMPEP_0193940326	914_1	CAMNT_0038533605
Bacillariophyta	Ditylum-brightwellii-GSO104	BP	CA_delta	8.70E-146	CAMPEP_0193978540	141145_1	CAMNT_0038593783
Bacillariophyta	Ditylum-brightwellii-GSO104	BP	CA_delta	8.60E-30	CAMPEP_0193962970	90211_1	CAMNT_0038566207
Bacillariophyta	Ditylum-brightwellii-GSO104	BP	CA_delta	3.90E-25	CAMPEP_0193955160	11773_1	CAMNT_0038553863
Bacillariophyta	Ditylum-brightwellii-GSO104	BP	Bestrophin	7.70E-68	CAMPEP_0193977786	140748_1	CAMNT_0038592983
Bacillariophyta	Ditylum-brightwellii-GSO104	BP	Bestrophin	6.40E-66	CAMPEP_0193977190	140437_1	CAMNT_0038592359
Bacillariophyta	Ditylum-brightwellii-GSO104	BP	Bestrophin	2.20E-61	CAMPEP_0193948592	6787_1	CAMNT_0038544317
Bacillariophyta	Ditylum-brightwellii-GSO104	BP	Bestrophin	7.30E-58	CAMPEP_0193960256	15481_1	CAMNT_0038560239
Bacillariophyta	Ditylum-brightwellii-GSO104	BP	Bestrophin	2.10E-39	CAMPEP_0193952004	9257_1	CAMNT_0038549009
Bacillariophyta	Ditylum-brightwellii-GSO104	BP	Bestrophin	9.50E-33	CAMPEP_0193973336	105365_1	CAMNT_0038585055
Bacillariophyta	Ditylum-brightwellii-GSO104	BP	Bestrophin	2.80E-29	CAMPEP_0193942876	3110_1	CAMNT_0038537367
Bacillariophyta	Ditylum-brightwellii-GSO104	BP	Bestrophin	3.10E-28	CAMPEP_0193939778	578_1	CAMNT_0038532951
Bacillariophyta	Ditylum-brightwellii-GSO104	BP	Bestrophin	2.00E-24	CAMPEP_0193963378	90882_1	CAMNT_0038566913
Bacillariophyta	Ditylum-brightwellii-GSO104	BP	Bestrophin	1.10E-22	CAMPEP_0193955920	12262_1	CAMNT_0038554801
Bacillariophyta	Ditylum-brightwellii-GSO104	BP	Bestrophin	5.50E-22	CAMPEP_0193979776	141810_1	CAMNT_0038595107
Bacillariophyta	Ditylum-brightwellii-GSO104	BP	Bestrophin	3.60E-20	CAMPEP_0193943100	3327_1	CAMNT_0038537671
Bacillariophyta	Ditylum-brightwellii-GSO104	BP	Bestrophin	3.20E-17	CAMPEP_0193944910	4507_1	CAMNT_0038539895
Bacillariophyta	Ditylum-brightwellii-GSO104	BP	Bestrophin	3.00E-15	CAMPEP_0193946720	5626_1	CAMNT_0038542085
Bacillariophyta	Ditylum-brightwellii-GSO104	BP	Bestrophin	4.30E-15	CAMPEP_0193973952	106197_1	CAMNT_0038586327
Bacillariophyta	Ditylum-brightwellii-GSO104	BP	Bestrophin	7.40E-15	CAMPEP_0193942532	2892_1	CAMNT_0038536977
Bacillariophyta	Ditylum-brightwellii-GSO104	BP	Bestrophin	1.00E-14	CAMPEP_0193952022	9268_1	CAMNT_0038549027
Bacillariophyta	Ditylum-brightwellii-GSO104	BP	Bestrophin	1.30E-14	CAMPEP_0193951824	9103_1	CAMNT_0038548721
Bacillariophyta	Ditylum-brightwellii-GSO104	BP	Bestrophin	2.80E-14	CAMPEP_0193943774	3793_1	CAMNT_0038538501
Bacillariophyta	Ditylum-brightwellii-GSO104	BP	Bestrophin	2.90E-14	CAMPEP_0193951790	9081_1	CAMNT_0038548671
Bacillariophyta	Ditylum-brightwellii-GSO104	BP	Bestrophin	5.40E-14	CAMPEP_0193953660	10590_1	CAMNT_0038551551
Bacillariophyta	Ditylum-brightwellii-GSO104	BP	Bestrophin	3.00E-13	CAMPEP_0193968324	97836_1	CAMNT_0038575617
Bacillariophyta	Ditylum-brightwellii-GSO104	BP	Bestrophin	3.70E-13	CAMPEP_0193956036	12326_1	CAMNT_0038554931
Bacillariophyta	Ditylum-brightwellii-GSO104	BP	Bestrophin	1.30E-12	CAMPEP_0193953264	10285_1	CAMNT_0038550965
Bacillariophyta	Ditylum-brightwellii-GSO104	BP	Bestrophin	2.10E-12	CAMPEP_0193940800	1262_1	CAMNT_0038534233
Bacillariophyta	Ditylum-brightwellii-GSO104	BP	Bestrophin	2.10E-11	CAMPEP_0193940674	1162_1	CAMNT_0038534051
Bacillariophyta	Ditylum-brightwellii-GSO104	BP	Bestrophin	5.60E-11	CAMPEP_0193962076	34760_1	CAMNT_0038563385
Bacillariophyta	Ditylum-brightwellii-GSO104	BP	Bestrophin	1.60E-10	CAMPEP_0193950988	8526_1	CAMNT_0038547605
Bacillariophyta	Ditylum-brightwellii-GSO104	BP	Bestrophin	1.70E-10	CAMPEP_0193948190	6514_1	CAMNT_0038543793
Bacillariophyta	Ditylum-brightwellii-GSO104	BP	Bestrophin	3.80E-09	CAMPEP_0193966748	95532_1	CAMNT_0038572785
Bacillariophyta	Ditylum-brightwellii-GSO104	BP	Bestrophin	4.20E-09	CAMPEP_0193942764	3015_1	CAMNT_0038537223
Bacillariophyta	Ditylum-brightwellii-GSO104	BP	Bestrophin	5.80E-09	CAMPEP_0193962892	82019_1	CAMNT_0038565991
Bacillariophyta	Ditylum-brightwellii-GSO104	BP	Bestrophin	1.00E-08	CAMPEP_0193961362	21865_1	CAMNT_0038561969
Bacillariophyta	Ditylum-brightwellii-GSO104	BP	Bestrophin	1.40E-08	CAMPEP_0193942112	2641_1	CAMNT_0038536505
Bacillariophyta	Ditylum-brightwellii-GSO104	BP	Bestrophin	1.60E-08	CAMPEP_0193939378	333_1	CAMNT_0038532483
Bacillariophyta	Ditylum-brightwellii-GSO104	BP	Bestrophin	3.40E-08	CAMPEP_0193980440	142178_1	CAMNT_0038595845
Bacillariophyta	Ditylum-brightwellii-GSO104	BP	Bestrophin	3.50E-08	CAMPEP_0193975000	107936_1	CAMNT_0038589227
Bacillariophyta	Ditylum-brightwellii-GSO104	BP	Bestrophin	2.40E-07	CAMPEP_0193956636	12765_1	CAMNT_0038555725
Bacillariophyta	Ditylum-brightwellii-GSO104	BP	Bestrophin	8.40E-05	CAMPEP_0193962938	89718_1	CAMNT_0038566109
Bacillariophyta	Ditylum-brightwellii-GSO104	BP	SLC4	1.20E-174	CAMPEP_0193965416	93721_1	CAMNT_0038570495
Bacillariophyta	Ditylum-brightwellii-GSO104	BP	SLC4	1.90E-103	CAMPEP_0193945042	4578_1	CAMNT_0038540053
Bacillariophyta	Ditylum-brightwellii-GSO104	BP	SLC4	4.70E-48	CAMPEP_0193957484	13317_1	CAMNT_0038556733
Bacillariophyta	Ditylum-brightwellii-GSO104	CF	PK	1.80E-231	CAMPEP_0193955360	11890_1	CAMNT_0038554111
Bacillariophyta	Ditylum-brightwellii-GSO104	CF	PK	4.60E-231	CAMPEP_0193954732	11501_1	CAMNT_0038553349
Bacillariophyta	Ditylum-brightwellii-GSO104	CF	PK	8.40E-183	CAMPEP_0193941900	2506_1	CAMNT_0038536259
Bacillariophyta	Ditylum-brightwellii-GSO104	CF	PK	2.90E-176	CAMPEP_0193948704	6866_1	CAMNT_0038544461
Bacillariophyta	Ditylum-brightwellii-GSO104	CF	PK	8.10E-142	CAMPEP_0193942496	2870_1	CAMNT_0038536941
Bacillariophyta	Ditylum-brightwellii-GSO104	CF	PK	4.20E-09	CAMPEP_0193960576	16012_1	CAMNT_0038560647
Bacillariophyta	Ditylum-brightwellii-GSO104	CF	PEPC	0	CAMPEP_0193939928	673_1	CAMNT_0038533133
Bacillariophyta	Ditylum-brightwellii-GSO104	CF	PEPC	0	CAMPEP_0193964692	92703_1	CAMNT_0038569229
Bacillariophyta	Ditylum-brightwellii-GSO104	CF	PEPC	2.50E-07	CAMPEP_0193966208	94789_1	CAMNT_0038571857
Bacillariophyta	Ditylum-brightwellii-GSO104	CF	PEPCK	1.40E-244	CAMPEP_0193953108	10148_1	CAMNT_0038550717
Bacillariophyta	Ditylum-brightwellii-GSO104	CF	PK	1.80E-231	CAMPEP_0193955360	11890_1	CAMNT_0038554111
Bacillariophyta	Ditylum-brightwellii-GSO104	CF	PK	4.60E-231	CAMPEP_0193954732	11501_1	CAMNT_0038553349
Bacillariophyta	Ditylum-brightwellii-GSO104	CF	PK	8.40E-183	CAMPEP_0193941900	2506_1	CAMNT_0038536259
Bacillariophyta	Ditylum-brightwellii-GSO104	CF	PK	2.90E-176	CAMPEP_0193948704	6866_1	CAMNT_0038544461
Bacillariophyta	Ditylum-brightwellii-GSO104	CF	PK	8.10E-142	CAMPEP_0193942496	2870_1	CAMNT_0038536941
Bacillariophyta	Ditylum-brightwellii-GSO104	CF	PK	4.20E-09	CAMPEP_0193960576	16012_1	CAMNT_0038560647
Bacillariophyta	Ditylum-brightwellii-GSO104	CF	MDH	1.40E-119	CAMPEP_0193949220	7211_1	CAMNT_0038545105
Bacillariophyta	Ditylum-brightwellii-GSO104	CF	MDH	4.30E-64	CAMPEP_0193955546	12014_1	CAMNT_0038554327
Bacillariophyta	Ditylum-brightwellii-GSO104	CF	MDH	1.20E-29	CAMPEP_0193980692	142315_1	CAMNT_0038596115
Bacillariophyta	Ditylum-brightwellii-GSO104	CF	MDH	4.60E-10	CAMPEP_0193964676	92689_1	CAMNT_0038569209
Bacillariophyta	Ditylum-brightwellii-GSO104	CF	OMT	8.10E-120	CAMPEP_0193943408	3557_1	CAMNT_0038538049
Bacillariophyta	Ditylum-brightwellii-GSO104	CF	OMT	3.00E-115	CAMPEP_0193946204	5304_1	CAMNT_0038541459
Bacillariophyta	Ditylum-brightwellii-GSO104	CF	OMT	2.70E-39	CAMPEP_0193943164	3375_1	CAMNT_0038537751
Bacillariophyta	Ditylum-brightwellii-GSO104	CF	OMT	1.80E-32	CAMPEP_0193972210	103066_1	CAMNT_0038582277
Bacillariophyta	Ditylum-brightwellii-GSO104	CF	OMT	5.90E-31	CAMPEP_0193980668	142299_1	CAMNT_0038596091
Bacillariophyta	Ditylum-brightwellii-GSO104	CF	OMT	1.30E-29	CAMPEP_0193940062	755_1	CAMNT_0038533285
Bacillariophyta	Ditylum-brightwellii-GSO104	CF	OMT	1.40E-29	CAMPEP_0193961672	23871_1	CAMNT_0038562483
Bacillariophyta	Ditylum-brightwellii-GSO104	CF	OMT	7.80E-25	CAMPEP_0193941390	1802_1	CAMNT_0038535167
Bacillariophyta	Ditylum-brightwellii-GSO104	CF	OMT	1.80E-24	CAMPEP_0193946936	5746_1	CAMNT_0038542323
Bacillariophyta	Ditylum-brightwellii-GSO104	CF	OMT	2.60E-24	CAMPEP_0193954112	10992_1	CAMNT_0038552329
Bacillariophyta	Ditylum-brightwellii-GSO104	CF	OMT	1.40E-21	CAMPEP_0193947138	5852_1	CAMNT_0038542537
Bacillariophyta	Ditylum-brightwellii-GSO104	CF	OMT	4.90E-21	CAMPEP_0193978756	141266_1	CAMNT_0038594021
Bacillariophyta	Ditylum-brightwellii-GSO104	CF	OMT	4.60E-20	CAMPEP_0193953956	10855_1	CAMNT_0038552063
Bacillariophyta	Ditylum-brightwellii-GSO104	CF	OMT	5.70E-20	CAMPEP_0193940050	750_1	CAMNT_0038533273
Bacillariophyta	Ditylum-brightwellii-GSO104	CF	OMT	1.20E-19	CAMPEP_0193948250	6544_1	CAMNT_0038543857
Bacillariophyta	Ditylum-brightwellii-GSO104	CF	OMT	3.40E-19	CAMPEP_0193955736	12104_1	CAMNT_0038554537
Bacillariophyta	Ditylum-brightwellii-GSO104	CF	OMT	7.00E-19	CAMPEP_0193949812	7656_1	CAMNT_0038545931
Bacillariophyta	Ditylum-brightwellii-GSO104	CF	OMT	5.40E-18	CAMPEP_0193947018	5789_1	CAMNT_0038542411
Bacillariophyta	Ditylum-brightwellii-GSO104	CF	OMT	6.80E-17	CAMPEP_0193968962	98703_1	CAMNT_0038576729
Bacillariophyta	Ditylum-brightwellii-GSO104	CF	OMT	3.80E-16	CAMPEP_0193947698	6158_1	CAMNT_0038543141
Bacillariophyta	Ditylum-brightwellii-GSO104	CF	OMT	3.90E-15	CAMPEP_0193939800	593_1	CAMNT_0038532975
Bacillariophyta	Ditylum-brightwellii-GSO104	CF	OMT	4.60E-15	CAMPEP_0193971056	101350_1	CAMNT_0038580193
Bacillariophyta	Ditylum-brightwellii-GSO104	CF	OMT	6.50E-15	CAMPEP_0193956168	12444_1	CAMNT_0038555141
Bacillariophyta	Ditylum-brightwellii-GSO104	CF	OMT	2.50E-14	CAMPEP_0193957910	13607_1	CAMNT_0038557269
Bacillariophyta	Ditylum-brightwellii-GSO104	CF	OMT	3.90E-14	CAMPEP_0193941356	1772_1	CAMNT_0038535109
Bacillariophyta	Ditylum-brightwellii-GSO104	CF	OMT	5.50E-14	CAMPEP_0193944896	4499_1	CAMNT_0038539879
Bacillariophyta	Ditylum-brightwellii-GSO104	CF	OMT	6.30E-13	CAMPEP_0193942508	2879_1	CAMNT_0038536953
Bacillariophyta	Ditylum-brightwellii-GSO104	CF	OMT	1.30E-12	CAMPEP_0193944384	4181_1	CAMNT_0038539261
Bacillariophyta	Ditylum-brightwellii-GSO104	CF	OMT	4.70E-12	CAMPEP_0193942340	2783_1	CAMNT_0038536775
Bacillariophyta	Ditylum-brightwellii-GSO104	CF	OMT	1.10E-11	CAMPEP_0193959126	14499_1	CAMNT_0038558783
Bacillariophyta	Ditylum-brightwellii-GSO104	CF	OMT	1.50E-11	CAMPEP_0193976638	140140_1	CAMNT_0038591767
Bacillariophyta	Ditylum-brightwellii-GSO104	CF	OMT	2.70E-11	CAMPEP_0193941546	1969_1	CAMNT_0038535499
Bacillariophyta	Ditylum-brightwellii-GSO104	CF	OMT	8.00E-11	CAMPEP_0193973402	105437_1	CAMNT_0038585173
Bacillariophyta	Ditylum-brightwellii-GSO104	CF	OMT	8.00E-11	CAMPEP_0193950380	8092_1	CAMNT_0038546743
Bacillariophyta	Ditylum-brightwellii-GSO104	CF	OMT	1.40E-10	CAMPEP_0193967752	97012_1	CAMNT_0038574607
Bacillariophyta	Ditylum-brightwellii-GSO104	CF	OMT	2.40E-10	CAMPEP_0193967802	97074_1	CAMNT_0038574691
Bacillariophyta	Ditylum-brightwellii-GSO104	CF	OMT	4.50E-10	CAMPEP_0193945174	4668_1	CAMNT_0038540207
Bacillariophyta	Ditylum-brightwellii-GSO104	CF	OMT	4.50E-10	CAMPEP_0193961646	23698_1	CAMNT_0038562445
Bacillariophyta	Ditylum-brightwellii-GSO104	CF	OMT	8.30E-10	CAMPEP_0193964976	93112_1	CAMNT_0038569727
Bacillariophyta	Ditylum-brightwellii-GSO104	CF	OMT	1.90E-09	CAMPEP_0193952038	9283_1	CAMNT_0038549047
Bacillariophyta	Ditylum-brightwellii-GSO104	CF	OMT	2.50E-09	CAMPEP_0193954472	11303_1	CAMNT_0038552943
Bacillariophyta	Ditylum-brightwellii-GSO104	CF	OMT	2.50E-09	CAMPEP_0193949166	7186_1	CAMNT_0038545049
Bacillariophyta	Ditylum-brightwellii-GSO104	CF	OMT	2.70E-09	CAMPEP_0193961382	22000_1	CAMNT_0038562005
Bacillariophyta	Ditylum-brightwellii-GSO104	CF	OMT	4.00E-09	CAMPEP_0193967350	96455_1	CAMNT_0038573913
Bacillariophyta	Ditylum-brightwellii-GSO104	CF	OMT	1.20E-08	CAMPEP_0193943712	3750_1	CAMNT_0038538419
Bacillariophyta	Ditylum-brightwellii-GSO104	CF	OMT	2.10E-08	CAMPEP_0193950552	8215_1	CAMNT_0038546985
Bacillariophyta	Ditylum-brightwellii-GSO104	CF	OMT	3.50E-08	CAMPEP_0193961506	22775_1	CAMNT_0038562215
Bacillariophyta	Ditylum-brightwellii-GSO104	CF	OMT	6.90E-08	CAMPEP_0193952880	9955_1	CAMNT_0038550335
Bacillariophyta	Ditylum-brightwellii-GSO104	CF	OMT	1.70E-07	CAMPEP_0193968926	98665_1	CAMNT_0038576675
Bacillariophyta	Ditylum-brightwellii-GSO104	CF	OMT	1.70E-07	CAMPEP_0193949868	7689_1	CAMNT_0038546009
Bacillariophyta	Ditylum-brightwellii-GSO104	CF	OMT	4.30E-06	CAMPEP_0193963270	90740_1	CAMNT_0038566735
Bacillariophyta	Ditylum-brightwellii-GSO104	CF	OMT	6.50E-06	CAMPEP_0193938956	83_1	CAMNT_0038531985
Bacillariophyta	Ditylum-brightwellii-GSO104	CF	OMT	2.80E-05	CAMPEP_0193977630	140666_1	CAMNT_0038592825
Bacillariophyta	Ditylum-brightwellii-GSO104	CF	OMT	3.30E-05	CAMPEP_0193939706	535_1	CAMNT_0038532859
Bacillariophyta	Ditylum-brightwellii-GSO104	CF	PYC	0	CAMPEP_0193956136	12420_1	CAMNT_0038555091
Bacillariophyta	Ditylum-brightwellii-GSO104	CF	PYC	0	CAMPEP_0193964524	92488_1	CAMNT_0038568943
Bacillariophyta	Ditylum-brightwellii-GSO104	CF	PYC	0	CAMPEP_0193979662	141749_1	CAMNT_0038594985
Bacillariophyta	Ditylum-brightwellii-GSO104	CF	PYC	1.70E-160	CAMPEP_0193981166	142567_1	CAMNT_0038596623
Bacillariophyta	Ditylum-brightwellii-GSO104	CF	PYC	2.00E-145	CAMPEP_0193955406	11938_1	CAMNT_0038554177
Bacillariophyta	Ditylum-brightwellii-GSO104	CF	PYC	8.10E-85	CAMPEP_0193943138	3366_1	CAMNT_0038537725
Bacillariophyta	Ditylum-brightwellii-GSO104	CF	PYC	5.10E-80	CAMPEP_0193965570	93950_1	CAMNT_0038570779
Bacillariophyta	Ditylum-brightwellii-GSO104	CF	PYC	1.40E-77	CAMPEP_0193962340	46155_1	CAMNT_0038564167
Bacillariophyta	Ditylum-brightwellii-GSO104	CF	PYC	1.80E-13	CAMPEP_0193960952	18779_1	CAMNT_0038561267
Bacillariophyta	Ditylum-brightwellii-GSO104	CF	PYC	1.20E-09	CAMPEP_0193971828	102321_1	CAMNT_0038581455
Bacillariophyta	Ditylum-brightwellii-GSO104	CF	PYC	2.60E-08	CAMPEP_0193951704	9018_1	CAMNT_0038548553
Bacillariophyta	Ditylum-brightwellii-GSO104	CF	PYC	3.50E-07	CAMPEP_0193953238	10271_1	CAMNT_0038550935
Bacillariophyta	Ditylum-brightwellii-GSO104	CF	ME	7.80E-259	CAMPEP_0193940168	812_1	CAMNT_0038533401
Bacillariophyta	Ditylum-brightwellii-GSO104	CF	PPDK	0	CAMPEP_0193977486	140594_1	CAMNT_0038592675
Bacillariophyta	Ditylum-brightwellii-GSO104	CF	PPDK	4.30E-24	CAMPEP_0193966970	95860_1	CAMNT_0038573189
Bacillariophyta	Ditylum-brightwellii-GSO104	PR	SHMT	9.10E-227	CAMPEP_0193939654	500_1	CAMNT_0038532799
Bacillariophyta	Ditylum-brightwellii-GSO104	PR	SHMT	5.40E-220	CAMPEP_0193950950	8490_1	CAMNT_0038547549
Bacillariophyta	Ditylum-brightwellii-GSO104	PR	SHMT	7.30E-210	CAMPEP_0193941230	1646_1	CAMNT_0038534899
Bacillariophyta	Ditylum-brightwellii-GSO104	PR	SHMT	1.70E-47	CAMPEP_0193944942	4527_1	CAMNT_0038539937
Bacillariophyta	Ditylum-brightwellii-GSO104	PR	SHMT	2.30E-33	CAMPEP_0193967622	96825_1	CAMNT_0038574379
Bacillariophyta	Ditylum-brightwellii-GSO104	PR	SHMT	1.60E-15	CAMPEP_0193969812	99866_1	CAMNT_0038578195
Bacillariophyta	Ditylum-brightwellii-GSO104	PR	GOX2	3.60E-196	CAMPEP_0193942886	3114_1	CAMNT_0038537381
Bacillariophyta	Ditylum-brightwellii-GSO104	PR	GOX2	6.40E-183	CAMPEP_0193953750	10663_1	CAMNT_0038551703
Bacillariophyta	Ditylum-brightwellii-GSO104	PR	GOX2	6.20E-100	CAMPEP_0193967572	96756_1	CAMNT_0038574293
Bacillariophyta	Ditylum-brightwellii-GSO104	PR	GOX2	1.40E-15	CAMPEP_0193974142	106544_1	CAMNT_0038586865
Bacillariophyta	Ditylum-brightwellii-GSO104	PR	GDCT	1.10E-156	CAMPEP_0193939658	504_1	CAMNT_0038532805
Bacillariophyta	Ditylum-brightwellii-GSO104	PR	GDCT	1.20E-131	CAMPEP_0193967196	96215_1	CAMNT_0038573633
Bacillariophyta	Ditylum-brightwellii-GSO104	PR	GDCT	8.00E-124	CAMPEP_0193964250	92087_1	CAMNT_0038568461
Bacillariophyta	Ditylum-brightwellii-GSO104	PR	PGP	4.30E-159	CAMPEP_0193948310	6577_1	CAMNT_0038543923
Bacillariophyta	Ditylum-brightwellii-GSO104	PR	PGP	6.30E-144	CAMPEP_0193954132	11007_1	CAMNT_0038552361
Bacillariophyta	Ditylum-brightwellii-GSO104	PR	PGP	5.60E-09	CAMPEP_0193946294	5362_1	CAMNT_0038541567
Bacillariophyta	Ditylum-brightwellii-GSO104	PR	PGP	8.80E-07	CAMPEP_0193940210	843_1	CAMNT_0038533453
Bacillariophyta	Ditylum-brightwellii-GSO104	PR	PGP	1.30E-05	CAMPEP_0193970774	101143_1	CAMNT_0038579821
Bacillariophyta	Ditylum-brightwellii-GSO104	PR	ICL	3.40E-261	CAMPEP_0193940900	1341_1	CAMNT_0038534381
Bacillariophyta	Ditylum-brightwellii-GSO104	PR	ICL	1.50E-12	CAMPEP_0193947368	5979_1	CAMNT_0038542785
Bacillariophyta	Ditylum-brightwellii-GSO104	PR	ICL	1.00E-11	CAMPEP_0193946694	5605_1	CAMNT_0038542047
Bacillariophyta	Ditylum-brightwellii-GSO104	PR	GCL	5.50E-239	CAMPEP_0193977624	140664_1	CAMNT_0038592819
Bacillariophyta	Ditylum-brightwellii-GSO104	PR	GCL	1.90E-55	CAMPEP_0193951616	8970_1	CAMNT_0038548451
Bacillariophyta	Ditylum-brightwellii-GSO104	PR	GCL	3.00E-09	CAMPEP_0193976806	140228_1	CAMNT_0038591945
Bacillariophyta	Ditylum-brightwellii-GSO104	PR	HR	3.90E-121	CAMPEP_0193942368	2802_1	CAMNT_0038536803
Bacillariophyta	Ditylum-brightwellii-GSO104	PR	HR	8.70E-29	CAMPEP_0193961606	23355_1	CAMNT_0038562367
Bacillariophyta	Ditylum-brightwellii-GSO104	PR	HR	4.20E-26	CAMPEP_0193942956	3180_1	CAMNT_0038537477
Bacillariophyta	Ditylum-brightwellii-GSO104	PR	HR	1.30E-24	CAMPEP_0193956510	12689_1	CAMNT_0038555577
Bacillariophyta	Ditylum-brightwellii-GSO104	PR	HR	2.30E-24	CAMPEP_0193955988	12295_1	CAMNT_0038554871
Bacillariophyta	Ditylum-brightwellii-GSO104	PR	HR	2.60E-24	CAMPEP_0193978464	141108_1	CAMNT_0038593703
Bacillariophyta	Ditylum-brightwellii-GSO104	PR	HR	7.30E-19	CAMPEP_0193940988	1419_1	CAMNT_0038534511
Bacillariophyta	Ditylum-brightwellii-GSO104	PR	HR	1.50E-18	CAMPEP_0193946784	5656_1	CAMNT_0038542165
Bacillariophyta	Ditylum-brightwellii-GSO104	PR	SPT	2.20E-153	CAMPEP_0193975268	109093_1	CAMNT_0038589699
Bacillariophyta	Ditylum-brightwellii-GSO104	PR	SPT	3.40E-122	CAMPEP_0193955730	12114_1	CAMNT_0038554531
Bacillariophyta	Ditylum-brightwellii-GSO104	PR	SPT	2.80E-09	CAMPEP_0193963706	91341_1	CAMNT_0038567517
Bacillariophyta	Ditylum-brightwellii-GSO104	PR	TSR	1.20E-97	CAMPEP_0193971856	102337_1	CAMNT_0038581489
Bacillariophyta	Ditylum-brightwellii-GSO104	PR	TSR	1.80E-29	CAMPEP_0193960812	17712_1	CAMNT_0038561037
Bacillariophyta	Ditylum-brightwellii-GSO104	PR	TSR	8.00E-29	CAMPEP_0193943518	3623_1	CAMNT_0038538175
Bacillariophyta	Ditylum-brightwellii-GSO104	PR	TSR	2.60E-24	CAMPEP_0193940034	741_1	CAMNT_0038533257
Bacillariophyta	Ditylum-brightwellii-GSO104	PR	TSR	2.90E-12	CAMPEP_0193954598	11395_1	CAMNT_0038553167
Bacillariophyta	Ditylum-brightwellii-GSO104	PR	TSR	1.00E-06	CAMPEP_0193962520	57324_1	CAMNT_0038564979
Bacillariophyta	Ditylum-brightwellii-GSO104	PR	TSR	1.00E-06	CAMPEP_0193962176	37820_1	CAMNT_0038563627
Bacillariophyta	Ditylum-brightwellii-GSO104	PR	TSR	1.10E-05	CAMPEP_0193948136	6470_1	CAMNT_0038543713
Bacillariophyta	Ditylum-brightwellii-GSO104	PR	TSR	4.70E-05	CAMPEP_0193981050	142508_1	CAMNT_0038596503
Bacillariophyta	Ditylum-brightwellii-GSO104	PR	MS	3.50E-187	CAMPEP_0193964736	92778_1	CAMNT_0038569303
Bacillariophyta	Ditylum-brightwellii-GSO104	PR	MS	2.00E-73	CAMPEP_0193979816	141830_1	CAMNT_0038595147
Bacillariophyta	Ditylum-brightwellii-GSO104	PR	MS	3.30E-26	CAMPEP_0193964910	93027_1	CAMNT_0038569619
Bacillariophyta	Ditylum-brightwellii-GSO104	PR	GOX1	6.80E-154	CAMPEP_0193967572	96756_1	CAMNT_0038574293
Bacillariophyta	Ditylum-brightwellii-GSO104	PR	GOX1	3.80E-96	CAMPEP_0193942886	3114_1	CAMNT_0038537381
Bacillariophyta	Ditylum-brightwellii-GSO104	PR	GOX1	7.50E-92	CAMPEP_0193953750	10663_1	CAMNT_0038551703
Bacillariophyta	Ditylum-brightwellii-GSO104	PR	ALAT_GGAT	5.00E-252	CAMPEP_0193977536	140621_1	CAMNT_0038592729
Bacillariophyta	Ditylum-brightwellii-GSO104	PR	ALAT_GGAT	6.00E-134	CAMPEP_0193957344	13240_1	CAMNT_0038556587
Bacillariophyta	Ditylum-brightwellii-GSO104	PR	ALAT_GGAT	6.70E-34	CAMPEP_0193965052	93244_1	CAMNT_0038569879
Bacillariophyta	Ditylum-brightwellii-GSO104	PR	ALAT_GGAT	4.00E-21	CAMPEP_0193978848	141317_1	CAMNT_0038594121
Bacillariophyta	Ditylum-brightwellii-GSO104	PR	ALAT_GGAT	1.20E-18	CAMPEP_0193942388	2813_1	CAMNT_0038536823
Bacillariophyta	Ditylum-brightwellii-GSO104	PR	ALAT_GGAT	1.20E-15	CAMPEP_0193978900	141344_1	CAMNT_0038594173
Bacillariophyta	Ditylum-brightwellii-GSO104	PR	ALAT_GGAT	5.90E-13	CAMPEP_0193971312	101509_1	CAMNT_0038580509
Bacillariophyta	Ditylum-brightwellii-GSO104	PR	ALAT_GGAT	2.80E-12	CAMPEP_0193979702	141771_1	CAMNT_0038595027
Bacillariophyta	Ditylum-brightwellii-GSO104	PR	ALAT_GGAT	1.20E-10	CAMPEP_0193952552	9685_1	CAMNT_0038549819
Bacillariophyta	Ditylum-brightwellii-GSO104	PR	ALAT_GGAT	2.80E-10	CAMPEP_0193973956	106200_1	CAMNT_0038586333
Bacillariophyta	Ditylum-brightwellii-GSO104	PR	ALAT_GGAT	5.70E-09	CAMPEP_0193962730	77938_1	CAMNT_0038565741
Bacillariophyta	Ditylum-brightwellii-GSO104	PR	ALAT_GGAT	2.90E-08	CAMPEP_0193953354	10341_1	CAMNT_0038551087
Bacillariophyta	Ditylum-brightwellii-GSO104	PR	ALAT_GGAT	1.90E-07	CAMPEP_0193955496	11983_1	CAMNT_0038554273
Bacillariophyta	Ditylum-brightwellii-GSO104	PR	ALAT_GGAT	4.40E-07	CAMPEP_0193972120	102929_1	CAMNT_0038582105
Bacillariophyta	Ditylum-brightwellii-GSO104	PR	ALAT_GGAT	5.30E-07	CAMPEP_0193939614	480_1	CAMNT_0038532755
Bacillariophyta	Ditylum-brightwellii-GSO104	PR	ALAT_GGAT	1.20E-06	CAMPEP_0193972726	104219_1	CAMNT_0038583563
Bacillariophyta	Ditylum-brightwellii-GSO104	PR	ALAT_GGAT	2.10E-06	CAMPEP_0193940718	1192_1	CAMNT_0038534107
Bacillariophyta	Ditylum-brightwellii-GSO104	PR	GK	2.00E-146	CAMPEP_0193961606	23355_1	CAMNT_0038562367
Bacillariophyta	Ditylum-brightwellii-GSO105	BP	CA_alpha	2.00E-76	CAMPEP_0187335198	1252_1	CAMNT_0030393107
Bacillariophyta	Ditylum-brightwellii-GSO105	BP	CA_alpha	4.60E-68	CAMPEP_0187344272	8669_1	CAMNT_0030405345
Bacillariophyta	Ditylum-brightwellii-GSO105	BP	CA_alpha	1.20E-66	CAMPEP_0187336640	2254_1	CAMNT_0030394881
Bacillariophyta	Ditylum-brightwellii-GSO105	BP	CA_alpha	2.90E-65	CAMPEP_0187359220	81175_1	CAMNT_0030428273
Bacillariophyta	Ditylum-brightwellii-GSO105	BP	CA_alpha	1.00E-64	CAMPEP_0187347886	11942_1	CAMNT_0030410499
Bacillariophyta	Ditylum-brightwellii-GSO105	BP	CA_alpha	1.60E-58	CAMPEP_0187341360	6517_1	CAMNT_0030401839
Bacillariophyta	Ditylum-brightwellii-GSO105	BP	CA_alpha	1.70E-54	CAMPEP_0187364010	135124_1	CAMNT_0030435619
Bacillariophyta	Ditylum-brightwellii-GSO105	BP	CA_alpha	8.90E-49	CAMPEP_0187346064	10084_1	CAMNT_0030407643
Bacillariophyta	Ditylum-brightwellii-GSO105	BP	CA_alpha	4.60E-46	CAMPEP_0187336370	2044_1	CAMNT_0030394529
Bacillariophyta	Ditylum-brightwellii-GSO105	BP	CA_alpha	7.80E-43	CAMPEP_0187336306	2000_1	CAMNT_0030394453
Bacillariophyta	Ditylum-brightwellii-GSO105	BP	CA_alpha	9.80E-36	CAMPEP_0187362900	117943_1	CAMNT_0030433625
Bacillariophyta	Ditylum-brightwellii-GSO105	BP	CA_alpha	3.60E-27	CAMPEP_0187338960	4569_1	CAMNT_0030398603
Bacillariophyta	Ditylum-brightwellii-GSO105	BP	CA_alpha	1.20E-22	CAMPEP_0187357352	75370_1	CAMNT_0030425537
Bacillariophyta	Ditylum-brightwellii-GSO105	BP	CA_delta	1.40E-161	CAMPEP_0187365390	135849_1	CAMNT_0030437075
Bacillariophyta	Ditylum-brightwellii-GSO105	BP	CA_delta	4.20E-146	CAMPEP_0187364752	135516_1	CAMNT_0030436403
Bacillariophyta	Ditylum-brightwellii-GSO105	BP	CA_delta	1.60E-24	CAMPEP_0187356846	63498_1	CAMNT_0030424671
Bacillariophyta	Ditylum-brightwellii-GSO105	BP	Bestrophin	2.30E-112	CAMPEP_0187365400	135855_1	CAMNT_0030437085
Bacillariophyta	Ditylum-brightwellii-GSO105	BP	Bestrophin	2.00E-85	CAMPEP_0187364738	135506_1	CAMNT_0030436385
Bacillariophyta	Ditylum-brightwellii-GSO105	BP	Bestrophin	1.50E-66	CAMPEP_0187339914	5638_1	CAMNT_0030400197
Bacillariophyta	Ditylum-brightwellii-GSO105	BP	Bestrophin	2.20E-44	CAMPEP_0187339328	5250_1	CAMNT_0030399491
Bacillariophyta	Ditylum-brightwellii-GSO105	BP	Bestrophin	2.40E-41	CAMPEP_0187346700	10746_1	CAMNT_0030408613
Bacillariophyta	Ditylum-brightwellii-GSO105	BP	Bestrophin	1.50E-39	CAMPEP_0187358450	78883_1	CAMNT_0030427197
Bacillariophyta	Ditylum-brightwellii-GSO105	BP	Bestrophin	2.50E-29	CAMPEP_0187342272	7345_1	CAMNT_0030402969
Bacillariophyta	Ditylum-brightwellii-GSO105	BP	Bestrophin	2.90E-26	CAMPEP_0187357162	75068_1	CAMNT_0030425277
Bacillariophyta	Ditylum-brightwellii-GSO105	BP	Bestrophin	3.10E-23	CAMPEP_0187362988	119815_1	CAMNT_0030433779
Bacillariophyta	Ditylum-brightwellii-GSO105	BP	Bestrophin	8.80E-23	CAMPEP_0187352094	22826_1	CAMNT_0030417241
Bacillariophyta	Ditylum-brightwellii-GSO105	BP	Bestrophin	4.00E-22	CAMPEP_0187364964	135630_1	CAMNT_0030436631
Bacillariophyta	Ditylum-brightwellii-GSO105	BP	Bestrophin	4.80E-21	CAMPEP_0187361592	92776_1	CAMNT_0030431455
Bacillariophyta	Ditylum-brightwellii-GSO105	BP	Bestrophin	2.60E-17	CAMPEP_0187336386	2055_1	CAMNT_0030394547
Bacillariophyta	Ditylum-brightwellii-GSO105	BP	Bestrophin	1.40E-15	CAMPEP_0187360088	83672_1	CAMNT_0030429445
Bacillariophyta	Ditylum-brightwellii-GSO105	BP	Bestrophin	4.00E-15	CAMPEP_0187339952	5661_1	CAMNT_0030400243
Bacillariophyta	Ditylum-brightwellii-GSO105	BP	Bestrophin	6.00E-15	CAMPEP_0187340574	6063_1	CAMNT_0030400977
Bacillariophyta	Ditylum-brightwellii-GSO105	BP	Bestrophin	9.80E-15	CAMPEP_0187334846	1018_1	CAMNT_0030392673
Bacillariophyta	Ditylum-brightwellii-GSO105	BP	Bestrophin	2.30E-14	CAMPEP_0187359792	82763_1	CAMNT_0030429051
Bacillariophyta	Ditylum-brightwellii-GSO105	BP	Bestrophin	2.90E-13	CAMPEP_0187343136	7912_1	CAMNT_0030403995
Bacillariophyta	Ditylum-brightwellii-GSO105	BP	Bestrophin	6.30E-13	CAMPEP_0187367510	136977_1	CAMNT_0030439327
Bacillariophyta	Ditylum-brightwellii-GSO105	BP	Bestrophin	1.10E-12	CAMPEP_0187344540	8813_1	CAMNT_0030405637
Bacillariophyta	Ditylum-brightwellii-GSO105	BP	Bestrophin	3.90E-12	CAMPEP_0187335640	1544_1	CAMNT_0030393633
Bacillariophyta	Ditylum-brightwellii-GSO105	BP	Bestrophin	7.10E-12	CAMPEP_0187368020	137249_1	CAMNT_0030439869
Bacillariophyta	Ditylum-brightwellii-GSO105	BP	Bestrophin	1.50E-11	CAMPEP_0187360504	84917_1	CAMNT_0030430019
Bacillariophyta	Ditylum-brightwellii-GSO105	BP	Bestrophin	2.90E-11	CAMPEP_0187346966	11009_1	CAMNT_0030409031
Bacillariophyta	Ditylum-brightwellii-GSO105	BP	Bestrophin	1.50E-10	CAMPEP_0187333302	52_1	CAMNT_0030390913
Bacillariophyta	Ditylum-brightwellii-GSO105	BP	Bestrophin	2.60E-10	CAMPEP_0187362868	116916_1	CAMNT_0030433553
Bacillariophyta	Ditylum-brightwellii-GSO105	BP	Bestrophin	2.00E-09	CAMPEP_0187354718	30971_1	CAMNT_0030421023
Bacillariophyta	Ditylum-brightwellii-GSO105	BP	Bestrophin	4.10E-09	CAMPEP_0187336038	1792_1	CAMNT_0030394107
Bacillariophyta	Ditylum-brightwellii-GSO105	BP	Bestrophin	9.30E-09	CAMPEP_0187341002	6293_1	CAMNT_0030401433
Bacillariophyta	Ditylum-brightwellii-GSO105	BP	Bestrophin	2.00E-08	CAMPEP_0187368284	137387_1	CAMNT_0030440151
Bacillariophyta	Ditylum-brightwellii-GSO105	BP	Bestrophin	1.30E-07	CAMPEP_0187341932	7118_1	CAMNT_0030402553
Bacillariophyta	Ditylum-brightwellii-GSO105	BP	Bestrophin	3.00E-07	CAMPEP_0187354898	31551_1	CAMNT_0030421291
Bacillariophyta	Ditylum-brightwellii-GSO105	BP	Bestrophin	9.80E-05	CAMPEP_0187367960	137212_1	CAMNT_0030439799
Bacillariophyta	Ditylum-brightwellii-GSO105	BP	SLC4	9.80E-176	CAMPEP_0187335602	1516_1	CAMNT_0030393593
Bacillariophyta	Ditylum-brightwellii-GSO105	BP	SLC4	3.00E-120	CAMPEP_0187354004	28632_1	CAMNT_0030419941
Bacillariophyta	Ditylum-brightwellii-GSO105	BP	SLC4	3.80E-48	CAMPEP_0187343072	7861_1	CAMNT_0030403911
Bacillariophyta	Ditylum-brightwellii-GSO105	CF	PK	0	CAMPEP_0187365624	135969_1	CAMNT_0030437329
Bacillariophyta	Ditylum-brightwellii-GSO105	CF	PK	6.90E-183	CAMPEP_0187341246	6431_1	CAMNT_0030401707
Bacillariophyta	Ditylum-brightwellii-GSO105	CF	PK	6.90E-173	CAMPEP_0187359728	82584_1	CAMNT_0030428961
Bacillariophyta	Ditylum-brightwellii-GSO105	CF	PK	6.60E-142	CAMPEP_0187335056	1153_1	CAMNT_0030392933
Bacillariophyta	Ditylum-brightwellii-GSO105	CF	PK	3.30E-133	CAMPEP_0187357090	73231_1	CAMNT_0030425161
Bacillariophyta	Ditylum-brightwellii-GSO105	CF	PK	5.20E-102	CAMPEP_0187349938	14978_1	CAMNT_0030414039
Bacillariophyta	Ditylum-brightwellii-GSO105	CF	PK	3.20E-29	CAMPEP_0187338408	3901_1	CAMNT_0030397575
Bacillariophyta	Ditylum-brightwellii-GSO105	CF	PEPC	0	CAMPEP_0187338822	4401_1	CAMNT_0030398339
Bacillariophyta	Ditylum-brightwellii-GSO105	CF	PEPC	6.90E-229	CAMPEP_0187359186	81047_1	CAMNT_0030428215
Bacillariophyta	Ditylum-brightwellii-GSO105	CF	PEPCK	2.00E-244	CAMPEP_0187340752	6154_1	CAMNT_0030401161
Bacillariophyta	Ditylum-brightwellii-GSO105	CF	PK	0	CAMPEP_0187365624	135969_1	CAMNT_0030437329
Bacillariophyta	Ditylum-brightwellii-GSO105	CF	PK	6.90E-183	CAMPEP_0187341246	6431_1	CAMNT_0030401707
Bacillariophyta	Ditylum-brightwellii-GSO105	CF	PK	6.90E-173	CAMPEP_0187359728	82584_1	CAMNT_0030428961
Bacillariophyta	Ditylum-brightwellii-GSO105	CF	PK	6.60E-142	CAMPEP_0187335056	1153_1	CAMNT_0030392933
Bacillariophyta	Ditylum-brightwellii-GSO105	CF	PK	3.30E-133	CAMPEP_0187357090	73231_1	CAMNT_0030425161
Bacillariophyta	Ditylum-brightwellii-GSO105	CF	PK	5.20E-102	CAMPEP_0187349938	14978_1	CAMNT_0030414039
Bacillariophyta	Ditylum-brightwellii-GSO105	CF	PK	3.20E-29	CAMPEP_0187338408	3901_1	CAMNT_0030397575
Bacillariophyta	Ditylum-brightwellii-GSO105	CF	MDH	1.10E-119	CAMPEP_0187337930	3416_1	CAMNT_0030396771
Bacillariophyta	Ditylum-brightwellii-GSO105	CF	MDH	4.70E-68	CAMPEP_0187366704	136544_1	CAMNT_0030438463
Bacillariophyta	Ditylum-brightwellii-GSO105	CF	MDH	3.50E-64	CAMPEP_0187340562	6055_1	CAMNT_0030400963
Bacillariophyta	Ditylum-brightwellii-GSO105	CF	MDH	2.00E-29	CAMPEP_0187355304	34008_1	CAMNT_0030421847
Bacillariophyta	Ditylum-brightwellii-GSO105	CF	MDH	7.80E-18	CAMPEP_0187344310	8691_1	CAMNT_0030405385
Bacillariophyta	Ditylum-brightwellii-GSO105	CF	OMT	6.70E-120	CAMPEP_0187360790	85456_1	CAMNT_0030430369
Bacillariophyta	Ditylum-brightwellii-GSO105	CF	OMT	2.40E-115	CAMPEP_0187339398	5299_1	CAMNT_0030399577
Bacillariophyta	Ditylum-brightwellii-GSO105	CF	OMT	2.20E-39	CAMPEP_0187339522	5371_1	CAMNT_0030399713
Bacillariophyta	Ditylum-brightwellii-GSO105	CF	OMT	3.00E-32	CAMPEP_0187347032	11087_1	CAMNT_0030409139
Bacillariophyta	Ditylum-brightwellii-GSO105	CF	OMT	4.90E-31	CAMPEP_0187345798	9836_1	CAMNT_0030407279
Bacillariophyta	Ditylum-brightwellii-GSO105	CF	OMT	8.80E-30	CAMPEP_0187352266	23164_1	CAMNT_0030417463
Bacillariophyta	Ditylum-brightwellii-GSO105	CF	OMT	1.10E-29	CAMPEP_0187367950	137209_1	CAMNT_0030439789
Bacillariophyta	Ditylum-brightwellii-GSO105	CF	OMT	2.00E-29	CAMPEP_0187340658	6108_1	CAMNT_0030401063
Bacillariophyta	Ditylum-brightwellii-GSO105	CF	OMT	9.50E-23	CAMPEP_0187352848	24686_1	CAMNT_0030418259
Bacillariophyta	Ditylum-brightwellii-GSO105	CF	OMT	1.20E-21	CAMPEP_0187363580	134891_1	CAMNT_0030435153
Bacillariophyta	Ditylum-brightwellii-GSO105	CF	OMT	8.80E-21	CAMPEP_0187343490	8157_1	CAMNT_0030404425
Bacillariophyta	Ditylum-brightwellii-GSO105	CF	OMT	7.60E-20	CAMPEP_0187341448	6632_1	CAMNT_0030401949
Bacillariophyta	Ditylum-brightwellii-GSO105	CF	OMT	1.50E-19	CAMPEP_0187339500	5349_1	CAMNT_0030399689
Bacillariophyta	Ditylum-brightwellii-GSO105	CF	OMT	7.90E-19	CAMPEP_0187342016	7181_1	CAMNT_0030402667
Bacillariophyta	Ditylum-brightwellii-GSO105	CF	OMT	2.70E-18	CAMPEP_0187339850	5592_1	CAMNT_0030400109
Bacillariophyta	Ditylum-brightwellii-GSO105	CF	OMT	4.00E-18	CAMPEP_0187359906	83057_1	CAMNT_0030429195
Bacillariophyta	Ditylum-brightwellii-GSO105	CF	OMT	9.20E-17	CAMPEP_0187350946	18575_1	CAMNT_0030415541
Bacillariophyta	Ditylum-brightwellii-GSO105	CF	OMT	1.30E-15	CAMPEP_0187339760	5533_1	CAMNT_0030400001
Bacillariophyta	Ditylum-brightwellii-GSO105	CF	OMT	7.90E-15	CAMPEP_0187342802	7685_1	CAMNT_0030403593
Bacillariophyta	Ditylum-brightwellii-GSO105	CF	OMT	4.20E-14	CAMPEP_0187355624	36969_1	CAMNT_0030422303
Bacillariophyta	Ditylum-brightwellii-GSO105	CF	OMT	5.90E-14	CAMPEP_0187354742	31018_1	CAMNT_0030421051
Bacillariophyta	Ditylum-brightwellii-GSO105	CF	OMT	6.10E-14	CAMPEP_0187341624	6793_1	CAMNT_0030402157
Bacillariophyta	Ditylum-brightwellii-GSO105	CF	OMT	1.10E-13	CAMPEP_0187366336	136353_1	CAMNT_0030438075
Bacillariophyta	Ditylum-brightwellii-GSO105	CF	OMT	2.60E-13	CAMPEP_0187343886	8406_1	CAMNT_0030404873
Bacillariophyta	Ditylum-brightwellii-GSO105	CF	OMT	5.20E-13	CAMPEP_0187337134	2699_1	CAMNT_0030395585
Bacillariophyta	Ditylum-brightwellii-GSO105	CF	OMT	1.20E-12	CAMPEP_0187354958	31582_1	CAMNT_0030421353
Bacillariophyta	Ditylum-brightwellii-GSO105	CF	OMT	3.70E-12	CAMPEP_0187356274	46232_1	CAMNT_0030423425
Bacillariophyta	Ditylum-brightwellii-GSO105	CF	OMT	4.00E-12	CAMPEP_0187340600	6073_1	CAMNT_0030401003
Bacillariophyta	Ditylum-brightwellii-GSO105	CF	OMT	2.30E-11	CAMPEP_0187355342	34284_1	CAMNT_0030421905
[truncated: 19,712 more rows]
